# Supplementary material for: Evidence for low nanocompaction of heterochromatin in living embryonic stem cells
Source: EMBO J. 2023 Apr 21;42(12):e110286. doi: 10.15252/embj.2021110286 (PMC10267699; doi:10.15252/embj.2021110286)
Supplement: Supplementary file 6 — Source Data for Expanded View [file EMBJ-42-e110286-s003.zip]

Archive with 16 entries (11 files):
- Figure EV2/
- Figure EV2/.DS_Store
- __MACOSX/
- __MACOSX/Figure EV2/
- __MACOSX/Figure EV2/._.DS_Store
- Figure EV2/EV2A/
- Figure EV2/EV2A/0_BJ_H2B_GFP_9.tiff
- __MACOSX/Figure EV2/EV2A/
- __MACOSX/Figure EV2/EV2A/._0_BJ_H2B_GFP_9.tiff
- Figure EV2/EV2A/1_BJ_H2B_GFP_9.tiff
- __MACOSX/Figure EV2/EV2A/._1_BJ_H2B_GFP_9.tiff
- Figure EV2/EV2A/.DS_Store
- __MACOSX/Figure EV2/EV2A/._.DS_Store
- Figure EV2/EV2A/2_BJ_H2B_GFP_9.tiff
- __MACOSX/Figure EV2/EV2A/._2_BJ_H2B_GFP_9.tiff
- __MACOSX/._Figure EV2
