# Supplementary material for: Evidence for low nanocompaction of heterochromatin in living embryonic stem cells
Source: EMBO J. 2023 Apr 21;42(12):e110286. doi: 10.15252/embj.2021110286 (PMC10267699; doi:10.15252/embj.2021110286)
Supplement: Supplementary file 8 — Source Data for Figure 1 [file EMBJ-42-e110286-s002.zip]

Archive with 83 entries (58 files):
- Figure 1/
- Figure 1/.DS_Store
- __MACOSX/
- __MACOSX/Figure 1/
- __MACOSX/Figure 1/._.DS_Store
- Figure 1/1H/
- Figure 1/1H/.DS_Store
- __MACOSX/Figure 1/1H/
- __MACOSX/Figure 1/1H/._.DS_Store
- Figure 1/1H/Micros_image/
- Figure 1/1H/Micros_image/.DS_Store
- __MACOSX/Figure 1/1H/Micros_image/
- __MACOSX/Figure 1/1H/Micros_image/._.DS_Store
- Figure 1/1H/Micros_image/BJ_H2B_2FPs_TSA_treatment_red channel.tif
- __MACOSX/Figure 1/1H/Micros_image/._BJ_H2B_2FPs_TSA_treatment_red channel.tif
- Figure 1/1H/Micros_image/BJ_H2B_2FPs_TSA_treatment_green channel.tif
- __MACOSX/Figure 1/1H/Micros_image/._BJ_H2B_2FPs_TSA_treatment_green channel.tif
- Figure 1/1H/Micros_image/BJ_H2B_2FPs_TSA_treatment_FRET efficiency.tif
- __MACOSX/Figure 1/1H/Micros_image/._BJ_H2B_2FPs_TSA_treatment_FRET efficiency.tif
- Figure 1/1F/
- Figure 1/1F/.DS_Store
- __MACOSX/Figure 1/1F/
- __MACOSX/Figure 1/1F/._.DS_Store
- Figure 1/1F/ATP depletion/
- Figure 1/1F/ATP depletion/.DS_Store
- __MACOSX/Figure 1/1F/ATP depletion/
- __MACOSX/Figure 1/1F/ATP depletion/._.DS_Store
- Figure 1/1F/ATP depletion/BJ_H2B_2FPs_atp depletion_bis green channel.tif
- __MACOSX/Figure 1/1F/ATP depletion/._BJ_H2B_2FPs_atp depletion_bis green channel.tif
- Figure 1/1F/ATP depletion/BJ_H2B_2FPs_atp depletion_FRET efficiency.tif
- __MACOSX/Figure 1/1F/ATP depletion/._BJ_H2B_2FPs_atp depletion_FRET efficiency.tif
- Figure 1/1F/ATP depletion/BJ_H2B_2FPs_atp depletion_red channel.tif
- __MACOSX/Figure 1/1F/ATP depletion/._BJ_H2B_2FPs_atp depletion_red channel.tif
- Figure 1/1F/Untreated_ESCs/
- Figure 1/1F/Untreated_ESCs/BJ_H2B_2FPs_untreated_FRET efficiency.tif
- Figure 1/1F/Untreated_ESCs/.DS_Store
- __MACOSX/Figure 1/1F/Untreated_ESCs/
- __MACOSX/Figure 1/1F/Untreated_ESCs/._.DS_Store
- Figure 1/1F/Untreated_ESCs/BJ_H2B_2FPs_untreated_red channel.tif
- __MACOSX/Figure 1/1F/Untreated_ESCs/._BJ_H2B_2FPs_untreated_red channel.tif
- Figure 1/1F/Untreated_ESCs/BJ_H2B_2FPs_untreated_green_channel.tif
- __MACOSX/Figure 1/1F/Untreated_ESCs/._BJ_H2B_2FPs_untreated_green_channel.tif
- Figure 1/1G/
- Figure 1/1G/FRET efficicency distribution_ATP depletion.xlsx
- __MACOSX/Figure 1/1G/
- __MACOSX/Figure 1/1G/._FRET efficicency distribution_ATP depletion.xlsx
- Figure 1/1I/
- Figure 1/1I/FRET efficiency distribution_TSA treament.xlsx
- __MACOSX/Figure 1/1I/
- __MACOSX/Figure 1/1I/._FRET efficiency distribution_TSA treament.xlsx
- Figure 1/1B/
- Figure 1/1B/BJ_H2B_2FPs_mCherry_channel.tif
- __MACOSX/Figure 1/1B/
- __MACOSX/Figure 1/1B/._BJ_H2B_2FPs_mCherry_channel.tif
- Figure 1/1B/.DS_Store
- __MACOSX/Figure 1/1B/._.DS_Store
- Figure 1/1B/BJ_H2B_2FPs_GFP_channel.tif
- __MACOSX/Figure 1/1B/._BJ_H2B_2FPs_GFP_channel.tif
- Figure 1/1E/
- Figure 1/1E/ESCs_FRET efficiency_% distribution.xlsx
- __MACOSX/Figure 1/1E/
- __MACOSX/Figure 1/1E/._ESCs_FRET efficiency_% distribution.xlsx
- Figure 1/1E/.DS_Store
- __MACOSX/Figure 1/1E/._.DS_Store
- Figure 1/1E/BJ_H2B_2FPs_GFP channel.tif
- __MACOSX/Figure 1/1E/._BJ_H2B_2FPs_GFP channel.tif
- Figure 1/1E/BJ_H2B_2FPs_FRET efficiency.tif
- Figure 1/1E/BJ_H2B_2FPs_merge.tif
- __MACOSX/Figure 1/1E/._BJ_H2B_2FPs_merge.tif
- Figure 1/1E/BJ_H2B_2FPs_mcherry channel.tif
- __MACOSX/Figure 1/1E/._BJ_H2B_2FPs_mcherry channel.tif
- Figure 1/1D/
- Figure 1/1D/.DS_Store
- __MACOSX/Figure 1/1D/
- __MACOSX/Figure 1/1D/._.DS_Store
- Figure 1/1D/H3K9me3 ChIP-qPCR.xlsx
- __MACOSX/Figure 1/1D/._H3K9me3 ChIP-qPCR.xlsx
- Figure 1/1C/
- Figure 1/1C/.DS_Store
- __MACOSX/Figure 1/1C/
- __MACOSX/Figure 1/1C/._.DS_Store
- Figure 1/1C/GFP ChIP-qPCR.xlsx
- __MACOSX/Figure 1/1C/._GFP ChIP-qPCR.xlsx
