# Supplementary material for: Evidence for low nanocompaction of heterochromatin in living embryonic stem cells
Source: EMBO J. 2023 Apr 21;42(12):e110286. doi: 10.15252/embj.2021110286 (PMC10267699; doi:10.15252/embj.2021110286)
Supplement: Supplementary file 8 — Source Data for Figure 1 [file EMBJ-42-e110286-s002.zip › Figure 1/1G/FRET efficicency distribution_ATP depletion.xlsx]

## Sheet: ESCs_ATPdep_5min
EFRET	0	0.4	0.8	1.2	1.6	2	2.4	2.8	3.2	3.6	4	4.4	4.8	5.2	5.6	6	6.4	6.8	7.2	7.6	8	8.4	8.8	9.2	9.6	10	10.4	10.8	11.2	11.6	12	12.4	12.8	13.2	13.6	14	14.4	14.8	15.2	15.6	16	16.4	16.8	17.2	17.6	18	18.4	18.8	19.2
BJ_2FPS_atp5min_serie2_4cells	0.000204708	0.000614125	0.000409417	0.00102354	0.000818833	0.000614125	0.00204708	0.00470829	0.00757421	0.00962129	0.00511771	0.00573183	0.00511771	0.00470829	0.00552712	0.0141249	0.0208802	0.0307062	0.042784	0.0507677	0.0470829	0.0524053	0.0511771	0.0456499	0.0448311	0.0313204	0.035824	0.0386899	0.0302968	0.0247697	0.0253838	0.0202661	0.0219038	0.0171955	0.0157625	0.0155578	0.0131013	0.0135107	0.0135107	0.0106448	0.00696008	0.0100307	0.009826	0.00716479	0.00818833	0.00532242	0.00614125	0.00573183	0.00655066
BJ_2FPS_atp5min_serie3_3cells	0.000154345	0.000463034	0	0.000771724	0.000463034	0.00030869	0.000617379	0.00277821	0.00725421	0.00617379	0.00493903	0.00432165	0.00354993	0.00478469	0.00601945	0.0106498	0.0158975	0.0236148	0.0336472	0.0427535	0.0564902	0.0578793	0.0580336	0.0595771	0.0583423	0.0467665	0.0427535	0.0347276	0.0324124	0.0274734	0.0260843	0.0220713	0.017904	0.0145084	0.0149714	0.0101868	0.00802593	0.00833462	0.00725421	0.00709986	0.00601945	0.00555641	0.00277821	0.00493903	0.00246952	0.00401297	0.00339559	0.00416731	0.00324124
BJ_2FPS_atp5min_serie4_4cells	0.000387297	0.000774593	0.00116189	0.00271108	0.00213013	0.00348567	0.00580945	0.0125871	0.0218823	0.0257552	0.0205267	0.0141363	0.0139427	0.0127808	0.0141363	0.0251743	0.0346631	0.0435709	0.0565453	0.0611929	0.0640976	0.0573199	0.0546088	0.0486057	0.0383424	0.0377614	0.0335012	0.0259489	0.0220759	0.0182029	0.0131681	0.0129744	0.011038	0.00987606	0.00503486	0.0060031	0.00464756	0.00484121	0.0060031	0.00387297	0.00367932	0.00406661	0.00503486	0.00232378	0.00251743	0.00251743	0.00213013	0.00367932	0.00290472
BJ_2FPS_atp5min_serie1_4cells	0	0	0	0	0.000366905	0.000183453	0.00073381	0.00183453	0.00752156	0.00568703	0.00403596	0.00275179	0.00275179	0.00275179	0.00330215	0.00605393	0.0119244	0.0192625	0.0264172	0.0372409	0.0511833	0.0552192	0.0550358	0.0605394	0.0539351	0.0555861	0.0524674	0.0414603	0.0414603	0.0354063	0.0243992	0.021464	0.0168776	0.0181618	0.0163273	0.0104568	0.013392	0.00843882	0.00770501	0.00623739	0.00660429	0.00458631	0.00421941	0.00605393	0.00532013	0.00513667	0.00421941	0.00366905	0.00275179
E.FRET	0	0.4	0.8	1.2	1.60000	2.00000	2.40000	2.80000	3.20000	3.60000	4	4.40000	4.80000	5.20000	5.60000	6.00000	6.40000	6.80000	7.20000	7.60000	8	8.40000	8.80000	9.20000	9.60000	10.00000	10.40000	10.80000	11.20000	11.60000	12	12.40000	12.80000	13.20000	13.60000	14.00000	14.40000	14.80000	15.20000	15.60000	16	16.40000	16.80000	17.20000	17.60000	18.00000	18.40000	18.80000	19.20000
mean	0.000186588	0.000462938	0.000392827	0.00112659	0.000944726	0.00114798	0.00230193	0.00547704	0.0110581	0.0118093	0.00865486	0.0067354	0.00634053	0.00625639	0.00724626	0.0140007	0.0208413	0.0292886	0.0398484	0.0479887	0.0547135	0.0557059	0.0547138	0.053593	0.0488627	0.0428586	0.0411365	0.0352067	0.0315614	0.0264631	0.0222588	0.019194	0.0169308	0.0149354	0.013024	0.0105511	0.00979171	0.00878135	0.00861826	0.00696376	0.00581579	0.00606001	0.00546462	0.00512038	0.00462385	0.00424737	0.00397159	0.00431188	0.00386211
[truncated: 52 more columns]

## Sheet: ESCs_ATPdep_8min
EFRET	0	0.4	0.8	1.2	1.6	2	2.4	2.8	3.2	3.6	4	4.4	4.8	5.2	5.6	6	6.4	6.8	7.2	7.6	8	8.4	8.8	9.2	9.6	10	10.4	10.8	11.2	11.6	12	12.4	12.8	13.2	13.6	14	14.4	14.8	15.2	15.6	16	16.4	16.8	17.2	17.6	18	18.4	18.8	19.2
BJ_2FPS_atp8min_serie1_7cells	0.000368677	0.000221206	0.00081109	0.00162218	0.0012535	0.00147471	0.00258074	0.00405545	0.00501401	0.00693113	0.00722607	0.00796343	0.00774222	0.00995428	0.0106179	0.0146734	0.0173278	0.0209409	0.0248488	0.0287568	0.0339183	0.0358354	0.0325911	0.0370152	0.0393747	0.0401858	0.0379738	0.0362778	0.0373101	0.0362778	0.0365728	0.0335496	0.0343607	0.0311901	0.0283144	0.0273558	0.0221944	0.0223418	0.0195399	0.0171804	0.0149683	0.0144521	0.0133461	0.0103967	0.00929067	0.00759475	0.00774222	0.00744728	0.00604631
BJ_2FPS_atp8min_serie2_6cells	0	0.000372393	0.000248262	0.000248262	0.000496524	0.000496524	0.00136544	0.00347567	0.00645482	0.00496524	0.00422046	0.00459285	0.00434459	0.0055859	0.007572	0.0131579	0.0186197	0.0332671	0.0445631	0.0604518	0.0619414	0.0656653	0.0563555	0.0584657	0.0527557	0.0480387	0.0450596	0.0377358	0.0352532	0.0247021	0.0201092	0.0191162	0.0177507	0.0146475	0.010427	0.00881331	0.00769613	0.00695134	0.00670308	0.00620655	0.00471698	0.00508937	0.00459285	0.00347567	0.00335154	0.00372393	0.00434459	0.00409633	0.00297915
BJ_2FPS_atp8min_serie3_4cells	0.000134138	0.000670691	0.000536553	0.00107311	0.000804829	0.00120724	0.00201207	0.00241449	0.00308518	0.00549966	0.00402414	0.0056338	0.00590208	0.0084507	0.00697518	0.0084507	0.0131455	0.0150235	0.0182428	0.0169014	0.0240107	0.0232059	0.0250838	0.0266935	0.028169	0.0287056	0.0308518	0.0288397	0.0293763	0.0287056	0.0293763	0.0266935	0.0304494	0.0312542	0.0277666	0.0258887	0.0230718	0.01945	0.0193159	0.0189135	0.0138162	0.0160966	0.0134138	0.012609	0.00992622	0.0105969	0.00831657	0.00831657	0.00871898
E.FRET	0	0.4	0.8	1.2	1.60000	2.00000	2.40000	2.80000	3.20000	3.60000	4	4.40000	4.80000	5.20000	5.60000	6.00000	6.40000	6.80000	7.20000	7.60000	8	8.40000	8.80000	9.20000	9.60000	10.00000	10.40000	10.80000	11.20000	11.60000	12	12.40000	12.80000	13.20000	13.60000	14.00000	14.40000	14.80000	15.20000	15.60000	16	16.40000	16.80000	17.20000	17.60000	18.00000	18.40000	18.80000	19.20000
mean	0.000167605	0.00042143	0.000531968	0.000981182	0.000851619	0.00105949	0.00198608	0.0033152	0.00485133	0.00579868	0.00515689	0.00606336	0.0059963	0.00799696	0.00838836	0.012094	0.0163643	0.0230772	0.0292182	0.03537	0.0399568	0.0415689	0.0380101	0.0407248	0.0400998	0.0389767	0.0379617	0.0342845	0.0339799	0.0298952	0.0286861	0.0264531	0.0275203	0.0256972	0.0221693	0.0206859	0.0176541	0.0162477	0.0151863	0.0141001	0.0111672	0.0118794	0.0104509	0.00882712	0.00752281	0.0073052	0.00680112	0.00662006	0.00591481
[truncated: 52 more columns]

## Sheet: ESCs_ATPdep_15min
EFRET	0	0.4	0.8	1.2	1.6	2	2.4	2.8	3.2	3.6	4	4.4	4.8	5.2	5.6	6	6.4	6.8	7.2	7.6	8	8.4	8.8	9.2	9.6	10	10.4	10.8	11.2	11.6	12	12.4	12.8	13.2	13.6	14	14.4	14.8	15.2	15.6	16	16.4	16.8	17.2	17.6	18	18.4	18.8	19.2
BJ_2FPS_atp14min_serie2	0	0.000701853	0.000842223	0.000842223	0.00112296	0.00210556	0.00182482	0.00196519	0.00154408	0.00126334	0.00294778	0.00435149	0.00491297	0.00421112	0.00533408	0.00617631	0.00673779	0.00743964	0.00870298	0.0095452	0.0110893	0.0136159	0.0140371	0.0168445	0.0150197	0.0134756	0.0158619	0.0164234	0.0160022	0.0171252	0.016283	0.0123526	0.0115104	0.00828186	0.00968557	0.00856261	0.00842223	0.00687816	0.00687816	0.00729927	0.00701853	0.00407075	0.00505334	0.00280741	0.00407075	0.00364964	0.00196519	0.00266704	0.00308815
BJ_2FPS_atp17min_serie3	0.000209351	0.000907188	0.000837404	0.00125611	0.00160502	0.002582	0.00279135	0.00265178	0.00432659	0.0060014	0.00655967	0.0072575	0.00816469	0.00949058	0.011933	0.0127704	0.0143057	0.0153524	0.0163294	0.0198186	0.0230286	0.0192603	0.0277739	0.0301465	0.0338451	0.0317516	0.0359386	0.0337753	0.0334962	0.0352408	0.0320307	0.0296581	0.030635	0.0269365	0.0250523	0.0241452	0.0227495	0.0195394	0.0179344	0.0163294	0.0129798	0.0139567	0.0112352	0.00865318	0.00739707	0.00760642	0.00572226	0.00558269	0.00418702
BJ_2FPS_atp17min_serie4	0.000210852	0.000702839	0.000913691	0.00126511	0.00147596	0.00182738	0.00196795	0.00260051	0.00302221	0.00463874	0.00625527	0.00730953	0.00766095	0.00857464	0.00934776	0.00991004	0.00991004	0.0141271	0.0132837	0.0155328	0.0193984	0.018063	0.0243885	0.0244588	0.0264268	0.0241777	0.0257942	0.0255131	0.0234748	0.0261456	0.0218583	0.0225611	0.0208743	0.0192578	0.0193281	0.0182738	0.0160247	0.0126511	0.0127917	0.00955862	0.00843407	0.0078718	0.00688783	0.00688783	0.005693	0.00491988	0.00337363	0.00534158	0.00499016
BJ_2FPS_atp19min_serie1	0.000197355	0.00128281	0.000493389	0.00108545	0.00138149	0.00157884	0.00256562	0.00335504	0.0044405	0.0062167	0.00917703	0.00809157	0.0105585	0.011644	0.0140122	0.0143083	0.0158871	0.020821	0.0204263	0.0264456	0.0265443	0.0312808	0.0328597	0.0329584	0.0357213	0.0365108	0.0375962	0.0396684	0.038583	0.0348332	0.0307874	0.0309848	0.0300967	0.026939	0.0255575	0.0250641	0.0192422	0.0183541	0.0176633	0.0166765	0.0114466	0.0109532	0.00976909	0.00858496	0.00749951	0.00582199	0.00661141	0.00503256	0.00315769
BJ_2FPS_atp19min_serie2	0.000531124	0.000531124	0.00116847	0.00106225	0.00191205	0.00244317	0.00318674	0.00403654	0.00435522	0.00478011	0.00775441	0.00934778	0.0122158	0.012747	0.015615	0.0154026	0.0192267	0.0185893	0.0227321	0.0239006	0.0268749	0.0285745	0.0311239	0.0322923	0.0357977	0.0334608	0.0377098	0.0336733	0.0331421	0.0337795	0.0288931	0.0325048	0.027406	0.0258126	0.0236881	0.0216699	0.0194391	0.0158275	0.0145528	0.0139154	0.0117909	0.00966645	0.00637349	0.00679839	0.00531124	0.00616104	0.00647971	0.00382409	0.00499256
BJ_2FPS_atp21min_serie2	0	0.000591191	0	0	0.000197064	0.000394128	0.000886787	0.000197064	0.000492659	0.000295596	0.000492659	0.000689723	0.00128091	0.00157651	0.00147798	0.00147798	0.00344862	0.0024633	0.00335008	0.00315302	0.00364568	0.00453247	0.00561632	0.00394128	0.00541925	0.00620751	0.00591191	0.004631	0.00532072	0.00532072	0.00591191	0.00610898	0.00601044	0.00384274	0.00364568	0.00384274	0.00315302	0.00266036	0.00413834	0.00266036	0.00295596	0.00197064	0.00187211	0.00128091	0.00187211	0.00256183	0.00285742	0.00197064	0.00344862
BJ_2FPS_atp21min_serie3	0.00013786	0.000448044	0.000516974	0.000654834	0.000689299	0.000723764	0.00134413	0.00106841	0.00113734	0.00182664	0.00213683	0.00341203	0.00341203	0.00358435	0.00354989	0.00375668	0.00554885	0.00565225	0.00689299	0.00858177	0.00975358	0.0121317	0.0116491	0.0141996	0.0152335	0.015199	0.0167155	0.0177839	0.0169912	0.0179562	0.0179907	0.0179218	0.0159917	0.0176805	0.0179907	0.0154748	0.0183698	0.0141651	0.0137515	0.0120283	0.0120972	0.00909874	0.00961572	0.00792693	0.00706531	0.00637601	0.00603136	0.00585904	0.00479063
BJ_2FPS_atp21min_serie4	0.000241575	0.000362363	0.000603938	0.000362363	0.000845513	0.0009663	0.00169103	0.00132866	0.00181181	0.00181181	0.00229496	0.00555623	0.00628095	0.00616016	0.0057978	0.00845513	0.00881749	0.00881749	0.0107501	0.0125619	0.015944	0.0172726	0.021621	0.0213794	0.021621	0.0202923	0.0186013	0.0219833	0.0217418	0.0229496	0.0231912	0.0236744	0.021017	0.0213794	0.0179973	0.0183597	0.0172726	0.017635	0.0138906	0.0131658	0.0111125	0.0112332	0.00917985	0.00809276	0.00797198	0.00640174	0.00616016	0.00567701	0.00362363
E.FRET	0	0.4	0.8	1.2	1.60000	2.00000	2.40000	2.80000	3.20000	3.60000	4	4.40000	4.80000	5.20000	5.60000	6.00000	6.40000	6.80000	7.20000	7.60000	8	8.40000	8.80000	9.20000	9.60000	10.00000	10.40000	10.80000	11.20000	11.60000	12	12.40000	12.80000	13.20000	13.60000	14.00000	14.40000	14.80000	15.20000	15.60000	16	16.40000	16.80000	17.20000	17.60000	18.00000	18.40000	18.80000	19.20000
mean	0.000191015	0.000690927	0.000672011	0.000816042	0.00115367	0.00157764	0.0020323	0.0021504	0.0026413	0.00335429	0.00470233	0.00575198	0.00681086	0.00724854	0.00838347	0.00903217	0.0104853	0.0116578	0.0128084	0.0149424	0.0170348	0.0180914	0.0211337	0.0220276	0.0236355	0.0226344	0.0242662	0.0241815	0.023594	0.0241689	0.0221183	0.0219708	0.0204427	0.0187663	0.0178682	0.0169241	0.0155841	0.0134638	0.0127001	0.0114542	0.00972944	0.0086027	0.00749832	0.00637905	0.00586012	0.00543732	0.00490014	0.00449433	0.00403481
[truncated: 52 more columns]
