# Supplementary material for: Evidence for low nanocompaction of heterochromatin in living embryonic stem cells
Source: EMBO J. 2023 Apr 21;42(12):e110286. doi: 10.15252/embj.2021110286 (PMC10267699; doi:10.15252/embj.2021110286)
Supplement: Supplementary file 8 — Source Data for Figure 1 [file EMBJ-42-e110286-s002.zip › Figure 1/1E/ESCs_FRET efficiency_% distribution.xlsx]

## Sheet: ESCs
E.FRET	0	0.4	0.8	1.2	1.60000	2.00000	2.40000	2.80000	3.20000	3.60000	4	4.40000	4.80000	5.20000	5.60000	6.00000	6.40000	6.80000	7.20000	7.60000	8	8.40000	8.80000	9.20000	9.60000	10.00000	10.40000	10.80000	11.20000	11.60000	12	12.40000	12.80000	13.20000	13.60000	14.00000	14.40000	14.80000	15.20000	15.60000	16	16.40000	16.80000	17.20000	17.60000	18.00000	18.40000	18.80000	19.20000
EXP2	0.00518433	0.0126728	0.0207373	0.0236175	0.0213134	0.0207373	0.0167051	0.0224654	0.0178571	0.0184332	0.0236175	0.0195853	0.0253456	0.0270737	0.0178571	0.0195853	0.0184332	0.0167051	0.0178571	0.0167051	0.0132488	0.0132488	0.00979263	0.0167051	0.0103687	0.00691244	0.00979263	0.00633641	0.00979263	0.00748848	0.00691244	0.00633641	0.00633641	0.00748848	0.00576037	0.00403226	0.00288018	0.00230415	0.00230415	0.00460829	0.00806452	0.00576037	0.00172811	0.00576037	0.00921659	0.0103687	0.0109447	0.00979263	0.00864055
EXP2	0.00586319	0.0123779	0.0169381	0.018241	0.0169381	0.0188925	0.0143322	0.0208469	0.0162866	0.0234528	0.0188925	0.0299674	0.0234528	0.0214984	0.0188925	0.0241042	0.0286645	0.0260586	0.0201954	0.018241	0.0162866	0.0136808	0.0156352	0.0149837	0.0130293	0.0136808	0.0117264	0.0136808	0.0188925	0.0143322	0.0130293	0.00912052	0.00977199	0.00716612	0.00586319	0.00521173	0.00390879	0.00521173	0.00390879	0.00521173	0.00716612	0.00130293	0.00456026	0.00390879	0.00260586	0.0019544	0.00781759	0.00521173	0.00586319
EXP2	0.00690449	0.0166858	0.0201381	0.023015	0.0241657	0.0241657	0.0218642	0.0310702	0.0304948	0.0333717	0.0333717	0.0350978	0.0287687	0.0258918	0.0368239	0.0322209	0.0322209	0.0235903	0.018412	0.0218642	0.0201381	0.0293441	0.0218642	0.0178366	0.0189873	0.0224396	0.0201381	0.0109321	0.018412	0.0109321	0.0132336	0.00920598	0.00517837	0.00460299	0.00287687	0.00805524	0.00402762	0.00517837	0.00460299	0.00517837	0.00517837	0.00575374	0.00517837	0.00287687	0.00575374	0.00460299	0.00172612	0.00287687	0.00575374
EXP2	0.00924321	0.0184864	0.0294627	0.023108	0.0283073	0.0381282	0.0277296	0.0283073	0.034662	0.0404391	0.0352397	0.034662	0.044483	0.038706	0.0363951	0.0294627	0.0306181	0.0277296	0.017331	0.0225303	0.0127094	0.0190641	0.0167533	0.0202195	0.0144425	0.0179087	0.0103986	0.00866551	0.011554	0.0167533	0.0109763	0.00693241	0.00693241	0.00808781	0.0103986	0.0034662	0.00635471	0.00577701	0.00635471	0.00519931	0.00751011	0.00751011	0.00866551	0.00462161	0.0028885	0.00462161	0.00404391	0.00635471	0.0034662
EXP2	0.00380469	0.0145847	0.0202917	0.0240964	0.0177552	0.0247305	0.0304375	0.0291693	0.0266328	0.0323399	0.032974	0.0374128	0.0304375	0.0298034	0.0304375	0.0298034	0.0202917	0.0285352	0.0253646	0.0247305	0.0177552	0.0234623	0.0215599	0.0196576	0.0228282	0.00887762	0.0145847	0.00887762	0.0101458	0.01078	0.00887762	0.00951173	0.00760938	0.00760938	0.00443881	0.01078	0.00570704	0.00697527	0.00443881	0.00634115	0.00634115	0.00507292	0.00443881	0.00443881	0.00380469	0.00507292	0.00380469	0.00380469	0.00443881
EXP2	0.00536913	0.0221477	0.0221477	0.0208054	0.0194631	0.0248322	0.0348993	0.0268456	0.0248322	0.0355705	0.0328859	0.038255	0.0510067	0.0449664	0.0369128	0.0362416	0.0389262	0.0342282	0.0322148	0.0255034	0.0214765	0.0241611	0.0174497	0.0194631	0.0187919	0.0114094	0.0147651	0.0167785	0.0174497	0.0127517	0.0181208	0.0134228	0.00939597	0.00671141	0.0107383	0.00469799	0.00402685	0.00469799	0.00671141	0.00604027	0.00872483	0.00402685	0.00469799	0.00268456	0.00469799	0.0033557	0.0033557	0.00536913	0.00671141
EXP2	0.00385852	0.018328	0.0163987	0.0173633	0.0192926	0.0221865	0.0244373	0.0286174	0.0241158	0.029582	0.0318328	0.0366559	0.0401929	0.0482315	0.0376206	0.0414791	0.0337621	0.0279743	0.0234727	0.0180064	0.0163987	0.0141479	0.0192926	0.014791	0.0199357	0.0135048	0.0131833	0.0106109	0.0157556	0.0160772	0.0096463	0.0109325	0.0073955	0.00578778	0.00836013	0.00707395	0.00836013	0.0102894	0.00707395	0.00546624	0.00707395	0.00610932	0.00707395	0.00771704	0.00385852	0.00546624	0.00578778	0.00514469	0.00675241
EXP2	0.00448029	0.015233	0.0174731	0.0246416	0.0232975	0.0286738	0.0295699	0.0228495	0.0331541	0.0336022	0.046147	0.0425627	0.0439068	0.047043	0.0385305	0.0398746	0.0286738	0.0286738	0.0295699	0.0206093	0.0192652	0.0138889	0.0219534	0.0210573	0.0170251	0.0192652	0.0188172	0.0138889	0.0129928	0.0062724	0.0116487	0.0103047	0.00761649	0.0094086	0.00761649	0.0094086	0.00716846	0.00492832	0.00537634	0.00582437	0.00761649	0.00403226	0.00492832	0.00492832	0.00672043	0.0031362	0.00403226	0.0031362	0.00448029
EXP2	0.00372241	0.0146238	0.0186121	0.018878	0.0236639	0.0231321	0.0252592	0.0223345	0.0268546	0.0345653	0.0358947	0.0372241	0.0438713	0.0406807	0.0401489	0.0345653	0.0308429	0.0273863	0.0215368	0.018878	0.0204733	0.0207392	0.018878	0.0124967	0.016485	0.0138261	0.0135602	0.0180803	0.011699	0.0124967	0.014092	0.0119649	0.0135602	0.00904015	0.0101037	0.0106355	0.00877426	0.00877426	0.00904015	0.00850838	0.00664717	0.00611539	0.00717894	0.00691306	0.00717894	0.00425419	0.00584951	0.00584951	0.00611539
EXP2	0.00793868	0.0224473	0.0213523	0.026006	0.027101	0.0251848	0.0287435	0.0355872	0.0353134	0.0416096	0.0459896	0.0640569	0.0544758	0.0528333	0.0380509	0.0355872	0.029291	0.0232685	0.0194361	0.0208048	0.0136874	0.0169724	0.0134136	0.0147824	0.0175198	0.0123186	0.0150561	0.0117711	0.0131399	0.0112237	0.0106762	0.00739119	0.00629619	0.00492746	0.00437996	0.00821243	0.00766493	0.00218998	0.00355872	0.00328497	0.00383247	0.00273748	0.00602245	0.00383247	0.00328497	0.00437996	0.00437996	0.00410621	0.00218998
EXP2	0.00425811	0.0242385	0.0226007	0.031772	0.0248935	0.0258762	0.0314445	0.0337373	0.035375	0.0350475	0.0432362	0.0540452	0.0668195	0.0438913	0.0415984	0.0357026	0.0265313	0.0199803	0.0229283	0.0150671	0.0131019	0.0124468	0.0117917	0.0134294	0.0131019	0.0134294	0.0167049	0.010809	0.0111366	0.0131019	0.0101539	0.00786112	0.00622339	0.00655093	0.00622339	0.00720603	0.00720603	0.00393056	0.0049132	0.00425811	0.0049132	0.0049132	0.00556829	0.00294792	0.00393056	0.00425811	0.00360301	0.00393056	0.00556829
EXP2	0.00541761	0.0257336	0.0234763	0.0275395	0.0325056	0.0361174	0.0325056	0.0401806	0.0437923	0.0478555	0.0532731	0.0555305	0.0541761	0.0672686	0.0442438	0.0334086	0.0261851	0.0248307	0.0171558	0.0176072	0.0176072	0.0130926	0.00993228	0.0180587	0.0171558	0.0148984	0.0130926	0.0158014	0.00948081	0.0117381	0.00948081	0.0027088	0.00677201	0.00586907	0.00496614	0.00225734	0.00451467	0.00316027	0.0027088	0.00541761	0.00180587	0.00180587	0.00316027	0.00316027	0.00406321	0.00316027	0.0013544	0.00316027	0.00361174
EXP2	0.0134933	0.047976	0.035982	0.0554723	0.0254873	0.0464768	0.0464768	0.0554723	0.0449775	0.023988	0.023988	0.0284858	0.0224888	0.029985	0.0269865	0.017991	0.0149925	0.0209895	0.011994	0.0134933	0.0089955	0.0104948	0.0194903	0.0134933	0.0089955	0.00749625	0.0164918	0.0089955	0.00749625	0.005997	0.005997	0.0104948	0.005997	0.005997	0.00449775	0.0089955	0.00449775	0.00449775	0.00749625	0.00749625	0.005997	0.0089955	0.005997	0.00749625	0.00749625	0.0134933	0.00149925	0	0.00149925
EXP2	0.00577201	0.037518	0.025974	0.031746	0.025974	0.049062	0.038961	0.024531	0.030303	0.030303	0.034632	0.025974	0.024531	0.027417	0.017316	0.027417	0.021645	0.030303	0.023088	0.015873	0.00721501	0.015873	0.012987	0.01443	0.017316	0.010101	0.017316	0.012987	0.011544	0.010101	0.010101	0.00865801	0.00865801	0.004329	0.00721501	0.012987	0.012987	0.00577201	0.012987	0.004329	0.00865801	0.004329	0.00577201	0.004329	0.00865801	0.002886	0.00721501	0.004329	0.002886
EXP2	0.00580833	0.0309777	0.0232333	0.0319458	0.0232333	0.03485	0.0338819	0.0290416	0.0280736	0.0454985	0.0203291	0.035818	0.0300097	0.0193611	0.0242014	0.0271055	0.0212972	0.0203291	0.018393	0.0145208	0.018393	0.017425	0.0193611	0.0154889	0.0125847	0.0145208	0.0164569	0.0135528	0.00871249	0.0154889	0.00677638	0.0116167	0.0106486	0.00968054	0.0116167	0.00871249	0.00580833	0.0106486	0.00484027	0.00580833	0.00484027	0.00968054	0.00677638	0.00387222	0.00580833	0.00193611	0.000968054	0.00677638	0.000968054
EXP2	0.00872818	0.0386534	0.021197	0.0311721	0.0199501	0.0286783	0.0199501	0.0311721	0.0286783	0.0249377	0.0374065	0.0261845	0.0274314	0.0286783	0.0187032	0.0261845	0.0236908	0.0224439	0.0162095	0.0199501	0.00872818	0.0137157	0.0112219	0.0112219	0.0074813	0.00997506	0.0074813	0.0149626	0.00997506	0.0074813	0.00872818	0.0074813	0.0124688	0.0074813	0.00498753	0.0137157	0.00374065	0.00872818	0.0074813	0.0074813	0.00124688	0.00498753	0.00498753	0.00374065	0.00374065	0.00498753	0.0112219	0.0074813	0.00872818
EXP2	0.00436205	0.0338059	0.0261723	0.0261723	0.0327154	0.0250818	0.0229008	0.0283533	0.0229008	0.0305344	0.0239913	0.0316249	0.0348964	0.0218103	0.0196292	0.0239913	0.00981461	0.0141767	0.0141767	0.0130862	0.0087241	0.0174482	0.0119956	0.00981461	0.00981461	0.0141767	0.00545256	0.0163577	0.00327154	0.00545256	0.00545256	0.00981461	0.00545256	0.00763359	0.00654308	0.00545256	0.0119956	0.00654308	0.00654308	0.00545256	0.00545256	0.00763359	0.00981461	0	0.00981461	0.00981461	0.00545256	0.00763359	0.00763359
EXP2	0.00330033	0.0308031	0.0308031	0.0286029	0.0385039	0.0363036	0.0242024	0.0286029	0.0275028	0.0264026	0.0308031	0.029703	0.0308031	0.0286029	0.0286029	0.0418042	0.0231023	0.019802	0.0220022	0.0187019	0.0132013	0.0143014	0.0176018	0.0220022	0.0187019	0.00660066	0.0132013	0.0132013	0.00990099	0.00880088	0.00550055	0.00990099	0.00550055	0	0.00770077	0.00550055	0.00220022	0.00660066	0.00440044	0.00440044	0.00440044	0.00440044	0.00110011	0.00440044	0.00440044	0.00880088	0.00880088	0.00550055	0.00550055
EXP2	0.0083682	0.027894	0.0474198	0.0320781	0.0432357	0.0348675	0.0404463	0.0460251	0.0320781	0.0348675	0.0320781	0.0292887	0.0320781	0.0292887	0.0320781	0.0264993	0.0181311	0.0167364	0.0195258	0.0083682	0.0167364	0.0097629	0.0125523	0.0097629	0.0167364	0.0097629	0.0111576	0.0097629	0.0097629	0.0069735	0.0069735	0.0041841	0.0055788	0.0041841	0.0027894	0.0055788	0.0097629	0.0013947	0.0013947	0.0097629	0.0083682	0.0097629	0.0027894	0.0041841	0.0041841	0.0027894	0.0055788	0.0055788	0.0069735
EXP2	0.00963303	0.0366972	0.0252294	0.0284404	0.0325688	0.033945	0.0399083	0.0385321	0.0376147	0.040367	0.0389908	0.040367	0.037156	0.0293578	0.0394495	0.0316514	0.0270642	0.0229358	0.0215596	0.016055	0.0220183	0.0169725	0.00733945	0.0146789	0.0188073	0.0137615	0.0165138	0.0100917	0.0087156	0.00825688	0.0087156	0.0123853	0.0114679	0.0087156	0.00504587	0.00733945	0.00917431	0.00458716	0.00458716	0.00688073	0.00825688	0.00504587	0.00458716	0.00458716	0.00321101	0.00366972	0.00458716	0.00458716	0.00366972
EXP2	0.0127226	0.0356234	0.028626	0.0362595	0.0458015	0.0477099	0.0489822	0.0381679	0.0324427	0.0400763	0.0394402	0.0445293	0.0419847	0.0368957	0.0318066	0.0330789	0.024173	0.0248092	0.0222646	0.0216285	0.0165394	0.0171756	0.0152672	0.00826972	0.0101781	0.0120865	0.00699746	0.00699746	0.00826972	0.00572519	0.0120865	0.00572519	0.00636132	0.00699746	0.0108142	0.00381679	0.00508906	0.000636132	0.00636132	0.00508906	0.00318066	0.00572519	0.00318066	0.00636132	0.00699746	0.00572519	0.00318066	0.00381679	0.00508906
EXP2	0.0111669	0.0374093	0.0390843	0.0340592	0.0396427	0.0379676	0.0357342	0.0346175	0.0374093	0.0351759	0.0374093	0.0374093	0.0379676	0.0357342	0.0284757	0.027359	0.027359	0.0173088	0.0195422	0.0139587	0.0178671	0.0184255	0.0161921	0.0161921	0.0100503	0.0106086	0.00558347	0.0094919	0.00781686	0.0117253	0.00614182	0.00781686	0.00502513	0.00781686	0.00446678	0.00670017	0.0100503	0.00670017	0.00725851	0.00725851	0.00614182	0.00446678	0.00893356	0.00502513	0.00223339	0.00446678	0.00670017	0.00279174	0.00614182
EXP2	0.00844051	0.0317524	0.0353698	0.0369775	0.0301447	0.0317524	0.0333601	0.0353698	0.0305466	0.0409968	0.0389871	0.0401929	0.0478296	0.0401929	0.0409968	0.0361736	0.0297428	0.0217042	0.022508	0.0192926	0.0184887	0.017283	0.0176849	0.0128617	0.0124598	0.0096463	0.0100482	0.00643087	0.00643087	0.0116559	0.00401929	0.0068328	0.0068328	0.00844051	0.00803859	0.00723473	0.00482315	0.0068328	0.00723473	0.00562701	0.00482315	0.00442122	0.00723473	0.00401929	0.00442122	0.00442122	0.0068328	0.00321543	0.00562701
EXP2	0.0136054	0.0358689	0.0333952	0.025974	0.0340136	0.038961	0.0296846	0.0426716	0.0309215	0.034632	0.0321583	0.030303	0.0309215	0.0321583	0.0241187	0.0321583	0.025974	0.025974	0.0210266	0.0148423	0.0123686	0.0235003	0.0210266	0.0142239	0.012987	0.0166976	0.0142239	0.00865801	0.0105133	0.00742115	0.00865801	0.00989487	0.00680272	0.00742115	0.00742115	0.00742115	0.00680272	0.00865801	0.00865801	0.00680272	0.00247372	0.00742115	0.00803958	0.004329	0.004329	0.00371058	0.004329	0.00680272	0.00618429
EXP2	0.0108055	0.0294695	0.0275049	0.0324165	0.0294695	0.0363458	0.0422397	0.0412574	0.0255403	0.040275	0.0491159	0.0520629	0.0500982	0.043222	0.0333988	0.0333988	0.0383104	0.0265226	0.0255403	0.024558	0.018664	0.0206287	0.0108055	0.0127701	0.0235756	0.0147348	0.0147348	0.0117878	0.0127701	0.00785855	0.00687623	0.00491159	0.00785855	0.00687623	0.00589391	0.00196464	0.00785855	0.00491159	0.00392927	0.00589391	0.00392927	0.00294695	0.00196464	0.00589391	0	0.00589391	0.00491159	0.00392927	0.000982318
EXP2	0.00589275	0.0271067	0.0253388	0.0253388	0.0294638	0.030053	0.0318209	0.0359458	0.0347672	0.0294638	0.0418385	0.0329994	0.0506777	0.0447849	0.0371243	0.0318209	0.0229817	0.0182675	0.0218032	0.0141426	0.0176783	0.0159104	0.0206246	0.0129641	0.0129641	0.0111962	0.0129641	0.0153212	0.0070713	0.0094284	0.00766058	0.0070713	0.0070713	0.0047142	0.0100177	0.00766058	0.00824985	0.00353565	0.0023571	0.0047142	0.0070713	0.00412493	0.0047142	0.00766058	0.00883913	0.00648203	0.00353565	0.00766058	0.00766058
EXP2	0.0188679	0.0314465	0.0461216	0.0366876	0.0492662	0.0440252	0.0408805	0.0377358	0.0440252	0.0398323	0.0293501	0.0450734	0.0419287	0.0492662	0.0408805	0.0262055	0.024109	0.0293501	0.0209644	0.0125786	0.0178197	0.0136268	0.00628931	0.0115304	0.0136268	0.00943396	0.00314465	0.00419287	0.00209644	0.00524109	0.00524109	0.00524109	0.00314465	0.00209644	0.00524109	0.00838574	0.00419287	0.00314465	0.00419287	0.00419287	0.00209644	0.00209644	0.00628931	0.00209644	0.00524109	0.00524109	0.00314465	0.00209644	0.00524109
EXP2	0.0129366	0.0271669	0.0349288	0.0426908	0.0336352	0.0375162	0.0155239	0.0349288	0.0349288	0.0310479	0.0323415	0.0375162	0.0297542	0.0465718	0.0336352	0.0297542	0.0336352	0.0232859	0.0129366	0.0194049	0.0116429	0.0142303	0.0155239	0.0103493	0.0103493	0.0155239	0.0142303	0.0103493	0.0103493	0.00517464	0.00905563	0.00905563	0.00517464	0.0142303	0.00388098	0.00776197	0.00905563	0.00388098	0.00388098	0.00517464	0.00646831	0.0116429	0.00905563	0.00776197	0.00776197	0.00517464	0.00517464	0.00646831	0.00388098
EXP2	0.00559105	0.0191693	0.0271565	0.0271565	0.0295527	0.0271565	0.0327476	0.0375399	0.0367412	0.0367412	0.0359425	0.0463259	0.0407348	0.0415335	0.0351438	0.0263578	0.0359425	0.0151757	0.0199681	0.0111821	0.0151757	0.0151757	0.0215655	0.0167732	0.0151757	0.00958466	0.0135783	0.0159744	0.00638978	0.0151757	0.0159744	0.00798722	0.00638978	0.0119808	0.00479233	0.00479233	0.0103834	0.00399361	0.00638978	0.00239617	0.00798722	0.00479233	0.00559105	0.00399361	0.00559105	0.00559105	0.00239617	0.00399361	0.00399361
EXP1	0.0202532	0.0514768	0.0421941	0.0303797	0.035443	0.0312236	0.0278481	0.028692	0.0244726	0.0261603	0.0168776	0.0151899	0.0227848	0.0168776	0.00759494	0.0118143	0.0101266	0.00759494	0.00506329	0.00675105	0.00421941	0.00253165	0.00843882	0.00590717	0.00506329	0.00421941	0.00337553	0.00590717	0.00421941	0.00590717	0.00843882	0.00506329	0.00421941	0.0092827	0.0126582	0.0109705	0.0092827	0.0151899	0.0151899	0.0118143	0.014346	0.0135021	0.0109705	0.0109705	0.0160338	0.0160338	0.0168776	0.014346	0.0160338
EXP1	0.0200765	0.0506692	0.0458891	0.0315488	0.0487572	0.0334608	0.0344168	0.0325048	0.0363289	0.0305927	0.0229446	0.0219885	0.0181644	0.0191205	0.0124283	0.0114723	0.00764818	0.0124283	0.00764818	0.00860421	0.00764818	0.00478011	0.00286807	0.00669216	0.00764818	0.00764818	0.00764818	0.00764818	0.00764818	0.00860421	0.00573614	0.00382409	0.00956023	0.00669216	0.0143403	0.00860421	0.0143403	0.0143403	0.0105163	0.0191205	0.0133843	0.00764818	0.0162524	0.00764818	0.00860421	0.00956023	0.00764818	0.0124283	0.0105163
EXP1	0.0192308	0.0470085	0.0555556	0.0395299	0.0438034	0.0384615	0.0352564	0.0331197	0.0384615	0.0277778	0.0224359	0.0192308	0.0213675	0.0160256	0.0106838	0.0128205	0.00961538	0.00961538	0.0117521	0.0106838	0.00854701	0.00213675	0.00534188	0.0042735	0.00320513	0.00641026	0.00534188	0.00641026	0.00747863	0.00320513	0.00641026	0.00747863	0.00641026	0.00641026	0.00320513	0.00854701	0.00641026	0.00747863	0.00747863	0.0192308	0.0117521	0.00961538	0.0128205	0.0117521	0.0149573	0.0117521	0.0117521	0.0106838	0.00747863
EXP1	0.00921659	0.0454246	0.0427913	0.0348914	0.0302831	0.0355497	0.0263331	0.0289664	0.0276498	0.0256748	0.0243581	0.0230415	0.0236998	0.0184332	0.0125082	0.0111916	0.0118499	0.00921659	0.00526662	0.00855826	0.00724161	0.00789993	0.00329164	0.00658328	0.00921659	0.00394997	0.00460829	0.00789993	0.00394997	0.00592495	0.00789993	0.00526662	0.00855826	0.00658328	0.00724161	0.00658328	0.00789993	0.0131666	0.0151415	0.0131666	0.0118499	0.0131666	0.0131666	0.0138249	0.0177749	0.0125082	0.0125082	0.00855826	0.00789993
EXP1	0.00828729	0.0552486	0.0552486	0.0524862	0.0359116	0.0220994	0.0220994	0.0138122	0.019337	0.0303867	0.0138122	0.0138122	0.0165746	0.0110497	0.0138122	0.0138122	0.0110497	0.00828729	0.0110497	0.00552486	0	0.00828729	0.00276243	0.00552486	0.00276243	0.00552486	0.00828729	0.00276243	0.00828729	0.00552486	0.00828729	0.00828729	0.019337	0.00828729	0.0110497	0.019337	0.0138122	0.0276243	0.00552486	0.0110497	0.0110497	0.038674	0.0110497	0.0110497	0.00828729	0.0110497	0.00828729	0.00276243	0.0138122
EXP1	0.0156454	0.0286832	0.0234681	0.0325945	0.0169492	0.0156454	0.0182529	0.0260756	0.0273794	0.0234681	0.0169492	0.0104302	0.0143416	0.0104302	0.00912647	0.0065189	0.00912647	0.00912647	0.0065189	0.0156454	0.00912647	0.00521512	0.00521512	0.00521512	0.00521512	0.00391134	0.00521512	0.00260756	0.00521512	0.00782269	0.00521512	0.00260756	0.0065189	0.0130378	0.0065189	0.0143416	0.00782269	0.00912647	0.0143416	0.0065189	0.0130378	0.011734	0.0208605	0.0247718	0.0143416	0.0234681	0.0130378	0.0156454	0.0156454
EXP1	0.0150115	0.039261	0.0381062	0.0323326	0.0254042	0.0369515	0.0381062	0.0277136	0.0184758	0.0242494	0.0230947	0.0196305	0.0207852	0.0115473	0.0103926	0.0115473	0.00461894	0.00577367	0	0.00577367	0.00115473	0.00577367	0.00808314	0.00808314	0.00808314	0.00461894	0.00461894	0.00808314	0.00230947	0.00923788	0.00230947	0.0138568	0.00923788	0.0034642	0.0103926	0.0127021	0.00923788	0.0127021	0.0184758	0.0115473	0.02194	0.0150115	0.00923788	0.0127021	0.0127021	0.0150115	0.0207852	0.0115473	0.0138568
EXP1	0.0149925	0.0569715	0.0389805	0.0427286	0.0427286	0.0397301	0.0232384	0.0322339	0.0284858	0.0307346	0.0254873	0.0187406	0.0232384	0.0112444	0.0142429	0.0224888	0.0134933	0.0089955	0.00824588	0.00974513	0.0112444	0.00974513	0.00974513	0.005997	0.00674663	0.00674663	0.0112444	0.00749625	0.00449775	0.00674663	0.00524738	0.00674663	0.005997	0.0089955	0.00824588	0.00824588	0.005997	0.00449775	0.00749625	0.00974513	0.011994	0.0142429	0.0104948	0.0112444	0.0112444	0.0149925	0.00824588	0.005997	0.00449775
EXP1	0.0264106	0.060024	0.060024	0.0480192	0.0516206	0.0456182	0.0456182	0.0444178	0.027611	0.0252101	0.0240096	0.0156062	0.0240096	0.0108043	0.0168067	0.00840336	0.0108043	0.0060024	0.00840336	0.0108043	0.00960384	0.00720288	0.00720288	0.00360144	0.00480192	0.00840336	0.00960384	0.00480192	0.00720288	0.00480192	0.00360144	0.0060024	0.00960384	0.00720288	0.0108043	0.0120048	0.0060024	0.0060024	0.0120048	0.00840336	0.0120048	0.0120048	0.00840336	0.0132053	0.00720288	0.00360144	0.00480192	0.0060024	0.00720288
EXP1	0.0277008	0.065097	0.067867	0.065097	0.0540166	0.0360111	0.0415512	0.0415512	0.0277008	0.0401662	0.0290859	0.031856	0.0249307	0.0207756	0.0207756	0.0180055	0.0124654	0.00554017	0.00969529	0.00692521	0.0110803	0.00277008	0.00554017	0.00692521	0.00138504	0.00831025	0.00415512	0.00415512	0.00969529	0.00554017	0.00415512	0.00969529	0.00415512	0.00277008	0.00831025	0.00138504	0.00415512	0.00554017	0.0110803	0.00277008	0.00831025	0.00138504	0.00415512	0.0110803	0.00969529	0.00692521	0.00831025	0.00831025	0.00969529
EXP1	0.012035	0.0547046	0.0525164	0.0459519	0.036105	0.0371991	0.0295405	0.0339168	0.0339168	0.0371991	0.0251641	0.0164114	0.0317287	0.0153173	0.0109409	0.00765864	0.0109409	0.012035	0.0175055	0.00656455	0.00984683	0.0109409	0.00547046	0.00547046	0.0109409	0.00547046	0.00765864	0.00547046	0.00656455	0.00875274	0.0109409	0.00875274	0.00109409	0.00218818	0.00656455	0.00875274	0.00547046	0.00765864	0.00328228	0.012035	0.00984683	0.00547046	0.012035	0.0131291	0.0142232	0.0109409	0.00765864	0.00875274	0.00984683
EXP1	0.0150038	0.0652663	0.0525131	0.0532633	0.0592648	0.0442611	0.0547637	0.0390098	0.0472618	0.0472618	0.0457614	0.0367592	0.0382596	0.0285071	0.0270068	0.0157539	0.0172543	0.012003	0.0165041	0.0142536	0.0105026	0.0112528	0.0105026	0.00750188	0.00675169	0.00900225	0.00675169	0.00975244	0.00375094	0.00450113	0.00525131	0.00525131	0.00375094	0.00150038	0.0060015	0.00525131	0.00300075	0.00675169	0.00375094	0.00225056	0.00450113	0.00225056	0.00525131	0.00225056	0.00300075	0.00150038	0.00750188	0.00450113	0.00450113
EXP1	0.0253807	0.0524535	0.0592217	0.0609137	0.0659898	0.0524535	0.0744501	0.0642978	0.0507614	0.0541455	0.0456853	0.0406091	0.0253807	0.0219966	0.0253807	0.0186125	0.0101523	0.00846024	0.0101523	0.00338409	0.00507614	0.0118443	0.00507614	0.0118443	0.00338409	0.00507614	0	0.00338409	0.00676819	0	0.00338409	0.00169205	0.00507614	0.00507614	0.00169205	0.00169205	0.00338409	0.00676819	0.00338409	0.00169205	0.00338409	0.00338409	0.00169205	0.00169205	0.00169205	0.00676819	0.00338409	0.00507614	0.00338409
EXP1	0.0118906	0.0677765	0.0546968	0.0451843	0.0451843	0.0416171	0.0380499	0.0297265	0.0475624	0.0368609	0.039239	0.0368609	0.0225922	0.0273484	0.0321046	0.0142687	0.020214	0.0107015	0.0166468	0.0178359	0.0142687	0.00713436	0.0130797	0.0059453	0.00475624	0.00475624	0.00713436	0.00713436	0.00356718	0.00475624	0.0107015	0.00356718	0.00356718	0.00118906	0.00237812	0.00237812	0.00118906	0.00356718	0.0059453	0.00475624	0.00356718	0.00475624	0.00237812	0.00356718	0.0059453	0.00951249	0.00356718	0.00832342	0.00237812
EXP1	0.0267296	0.0786164	0.0597484	0.0518868	0.0487421	0.0613208	0.0440252	0.0487421	0.0471698	0.0424528	0.0345912	0.0393082	0.0251572	0.0283019	0.0283019	0.0141509	0.0110063	0.0141509	0.00943396	0.0110063	0.00628931	0.0125786	0.00786164	0.00943396	0.00628931	0.00628931	0.00314465	0.00786164	0.00471698	0.00314465	0	0.00786164	0.00471698	0.00314465	0.00786164	0.00157233	0.00314465	0.00314465	0.00786164	0.00628931	0.00314465	0.00314465	0.00314465	0.00314465	0.00314465	0.00157233	0.00314465	0.00471698	0.00314465
EXP1	0.0207547	0.0528302	0.0528302	0.0735849	0.0566038	0.0584906	0.0566038	0.0471698	0.0433962	0.0415094	0.0339623	0.0528302	0.0396226	0.0433962	0.0226415	0.0113208	0.0264151	0.0169811	0.00566038	0.00943396	0.0113208	0.00566038	0.00943396	0.00377358	0.00754717	0.00377358	0.00377358	0.00566038	0.0113208	0	0.00566038	0	0.00377358	0	0.00188679	0	0.00188679	0.00943396	0.00566038	0.00566038	0.00566038	0.00377358	0.00377358	0	0	0.00377358	0.00188679	0.00377358	0.00188679
EXP1	0.0109689	0.0411335	0.0265082	0.0402194	0.0347349	0.0301645	0.0338208	0.0310786	0.0265082	0.0274223	0.0283364	0.0292505	0.0219378	0.0338208	0.0219378	0.0155393	0.011883	0.0109689	0.0109689	0.0127971	0.00914077	0.0100548	0.00548446	0.00457038	0.00731261	0.00639854	0.00914077	0.00457038	0.00914077	0.00365631	0.00274223	0.00639854	0.00731261	0.00548446	0.00365631	0.00548446	0.00365631	0.00548446	0.00548446	0.00548446	0.00457038	0.00639854	0.00457038	0.00639854	0.00822669	0.0127971	0.0127971	0.0109689	0.00914077
EXP1	0.0167742	0.036129	0.0374194	0.0322581	0.0348387	0.0322581	0.0193548	0.0283871	0.036129	0.0258065	0.0348387	0.0322581	0.0219355	0.036129	0.0219355	0.0141935	0.0180645	0.0167742	0.0180645	0.0103226	0.0116129	0.00903226	0.0103226	0.00516129	0.00903226	0.00645161	0.00516129	0.00516129	0.00903226	0.00516129	0.00645161	0.00516129	0.00387097	0.00387097	0.00774194	0.0103226	0.0116129	0.00903226	0.00387097	0.00516129	0.00387097	0.00516129	0.00516129	0.0103226	0.00774194	0.00387097	0.00645161	0.00774194	0.00903226
EXP1	0.0119048	0.0502646	0.042328	0.0383598	0.0436508	0.0238095	0.031746	0.0330688	0.0304233	0.021164	0.0145503	0.0251323	0.0291005	0.0185185	0.010582	0.0171958	0.0119048	0.00925926	0.0145503	0.00925926	0.00529101	0.00661376	0.00661376	0.010582	0.00529101	0.00925926	0.0026455	0.00793651	0.00925926	0.00661376	0.00925926	0.00925926	0.00132275	0.00396825	0.00396825	0.00396825	0.00925926	0.0132275	0.00925926	0.0171958	0.00529101	0.00925926	0.00529101	0.0145503	0.0119048	0.0132275	0.0171958	0.00925926	0.00925926
EXP1	0.00687285	0.0319097	0.0289642	0.0333824	0.0373098	0.0314188	0.0333824	0.0353461	0.0294551	0.0319097	0.0309278	0.0196367	0.0270005	0.0191458	0.0201276	0.0216004	0.0211095	0.0137457	0.0211095	0.0152185	0.0157094	0.0103093	0.0137457	0.00687285	0.0103093	0.012273	0.0127639	0.00932744	0.00932744	0.0108002	0.0103093	0.00834561	0.00687285	0.00736377	0.00785469	0.00392734	0.0112911	0.00589102	0.00785469	0.00490918	0.0054001	0.00785469	0.0054001	0.00589102	0.00638193	0.00589102	0.0054001	0.00589102	0.00589102
EXP1	0.0111607	0.0256696	0.0284598	0.0340402	0.030692	0.0295759	0.0279018	0.0295759	0.0273438	0.0239955	0.0267857	0.0239955	0.0212054	0.0206473	0.0273438	0.015067	0.0200893	0.0223214	0.016183	0.015067	0.015067	0.0128348	0.0106027	0.0122768	0.0128348	0.0122768	0.0117188	0.0128348	0.0145089	0.00892857	0.0100446	0.00613839	0.00892857	0.0106027	0.00613839	0.00892857	0.0111607	0.0078125	0.00892857	0.00613839	0.00725446	0.00837054	0.00837054	0.0111607	0.00613839	0.00892857	0.00669643	0.00837054	0.00837054
EXP1	0.0098832	0.0300988	0.0440252	0.0426774	0.0381851	0.0332435	0.032345	0.0345912	0.0309973	0.0251572	0.0336927	0.0260557	0.0256065	0.0202156	0.0211141	0.0242588	0.0188679	0.0211141	0.0188679	0.0125786	0.0143756	0.0193172	0.0161725	0.00898473	0.0116801	0.00673854	0.00718778	0.00539084	0.0098832	0.00718778	0.00898473	0.00808625	0.00628931	0.00808625	0.00584007	0.00673854	0.0098832	0.00808625	0.00584007	0.00898473	0.00898473	0.00628931	0.00628931	0.00224618	0.00584007	0.00898473	0.00628931	0.00673854	0.0098832
EXP1	0.0107369	0.0317228	0.0297706	0.0361152	0.0351391	0.0283065	0.0278184	0.0263543	0.0273304	0.0268424	0.0317228	0.0244021	0.0219619	0.0258663	0.0156174	0.0180576	0.0195217	0.0141532	0.0185456	0.0107369	0.0122011	0.00976086	0.0122011	0.0126891	0.00732064	0.0131772	0.00780869	0.00829673	0.00780869	0.00976086	0.011225	0.00536847	0.0107369	0.00488043	0.0068326	0.00488043	0.0068326	0.0068326	0.00780869	0.00927282	0.00488043	0.0068326	0.00732064	0.00927282	0.00780869	0.0068326	0.00732064	0.0107369	0.00927282
EXP1	0.00567303	0.0283651	0.0330067	0.0304281	0.0371325	0.0314595	0.0288809	0.0299123	0.0195977	0.0257865	0.0221764	0.0206292	0.0201135	0.0165034	0.0221764	0.0139247	0.0159876	0.0159876	0.0170191	0.0128932	0.0180505	0.0144404	0.0149562	0.0108303	0.00928314	0.00928314	0.013409	0.0108303	0.00722022	0.00876741	0.0123775	0.00928314	0.0123775	0.0103146	0.00722022	0.00876741	0.0051573	0.00928314	0.00567303	0.0108303	0.00670449	0.00876741	0.0108303	0.00670449	0.00722022	0.00773595	0.00876741	0.00618876	0.0113461
EXP1	0.00505415	0.0209386	0.0180505	0.0187726	0.0216606	0.0231047	0.0252708	0.0115523	0.0209386	0.0180505	0.0238267	0.0238267	0.0259928	0.0202166	0.0231047	0.0202166	0.0173285	0.0180505	0.0180505	0.0115523	0.0158845	0.0166065	0.00938628	0.0108303	0.0144404	0.00866426	0.0108303	0.0115523	0.0101083	0.00866426	0.00649819	0.00505415	0.00577617	0.00433213	0.00722022	0.0101083	0.00505415	0.00794224	0.00866426	0.00722022	0.00866426	0.00794224	0.00938628	0.00505415	0.0108303	0.00433213	0.00433213	0.00577617	0.0108303
EXP1	0.0121212	0.0280303	0.0287879	0.0280303	0.0219697	0.0174242	0.0204545	0.0265152	0.0280303	0.0212121	0.0189394	0.019697	0.0234848	0.0219697	0.0219697	0.0219697	0.0159091	0.019697	0.0143939	0.0136364	0.0166667	0.0174242	0.0121212	0.0143939	0.00833333	0.00909091	0.0121212	0.0106061	0.00757576	0.00530303	0.00757576	0.00530303	0.00833333	0.00833333	0.00909091	0.0121212	0.00833333	0.00833333	0.00833333	0.00378788	0.0128788	0.00757576	0.0121212	0.0106061	0.00606061	0.0121212	0.00909091	0.00984848	0.00681818
EXP1	0.00519031	0.0276817	0.0196078	0.0276817	0.0288351	0.027105	0.032872	0.0230681	0.0253749	0.0242215	0.0276817	0.0236448	0.0230681	0.0259516	0.0178777	0.0190311	0.0144175	0.0103806	0.0138408	0.0155709	0.011534	0.00980392	0.0132641	0.0144175	0.00749712	0.011534	0.00692042	0.00922722	0.00692042	0.00980392	0.00692042	0.00576701	0.00807382	0.00922722	0.0126874	0.0109573	0.00749712	0.00692042	0.00576701	0.00980392	0.00692042	0.00865052	0.011534	0.00807382	0.0103806	0.00807382	0.0126874	0.0121107	0.0138408
EXP1	0.00630252	0.0168067	0.0287115	0.0329132	0.0273109	0.0210084	0.0238095	0.0231092	0.0259104	0.0231092	0.022409	0.0210084	0.0147059	0.0196078	0.0147059	0.0238095	0.0168067	0.00980392	0.0112045	0.0154062	0.0189076	0.0119048	0.0140056	0.0119048	0.00840336	0.0105042	0.00560224	0.0105042	0.0112045	0.00840336	0.00630252	0.00980392	0.00910364	0.00770308	0.00770308	0.0105042	0.00770308	0.0119048	0.00980392	0.0154062	0.012605	0.0133053	0.00910364	0.00770308	0.0105042	0.00840336	0.0147059	0.00630252	0.0112045
EXP1	0.0092219	0.0311239	0.026513	0.0357349	0.0363112	0.0259366	0.0253602	0.0282421	0.0386167	0.0293948	0.0247839	0.0311239	0.021902	0.0305476	0.0207493	0.0190202	0.0195965	0.0213256	0.0132565	0.0172911	0.010951	0.0074928	0.010951	0.00806916	0.00979827	0.00864553	0.00864553	0.00806916	0.0074928	0.00806916	0.0074928	0.00806916	0.00403458	0.0074928	0.00576369	0.00518732	0.0074928	0.00576369	0.00576369	0.00576369	0.00403458	0.0092219	0.00518732	0.0074928	0.00691643	0.0138329	0.0092219	0.0121037	0.00979827
EXP1	0.0078172	0.0228503	0.0210463	0.020445	0.0252556	0.0258569	0.0306675	0.0264582	0.0246542	0.0192423	0.0228503	0.0252556	0.0126278	0.0216476	0.0210463	0.020445	0.020445	0.0144317	0.0132291	0.0150331	0.0150331	0.0162357	0.0150331	0.00962117	0.0150331	0.0114251	0.0108238	0.00901984	0.00661455	0.00541191	0.00962117	0.0120265	0.00841852	0.00721587	0.00962117	0.0102225	0.00601323	0.00661455	0.0078172	0.00901984	0.00962117	0.00721587	0.00901984	0.00601323	0.0102225	0.0078172	0.00721587	0.00721587	0.00901984
EXP1	0.0105973	0.0327553	0.0298651	0.0337187	0.0375723	0.0317919	0.0317919	0.0327553	0.0385356	0.0231214	0.026975	0.0289017	0.0308285	0.0337187	0.0144509	0.0125241	0.0231214	0.022158	0.0154143	0.0163776	0.00770713	0.0115607	0.0134875	0.00867052	0.00674374	0.0105973	0.0144509	0.00481696	0.00963391	0.00289017	0.0105973	0.00963391	0.00770713	0.00385356	0.00481696	0.00963391	0.00867052	0.00289017	0.00674374	0.00674374	0.00867052	0.00481696	0.00674374	0.0105973	0.0105973	0.00481696	0.00867052	0.0134875	0.00481696
EXP1	0.011213	0.049949	0.0366972	0.0326198	0.0244648	0.0458716	0.0397554	0.0295617	0.0336391	0.0316004	0.0254842	0.0234455	0.0224261	0.0224261	0.0214067	0.0142712	0.0214067	0.0142712	0.00611621	0.0152905	0.00917431	0.00917431	0.00713558	0.00815494	0.00713558	0.0122324	0.00917431	0.00611621	0.0030581	0.00917431	0.00611621	0.00713558	0.0132518	0.00407747	0.00407747	0.00815494	0.00407747	0.00815494	0.00713558	0.0132518	0.011213	0.00713558	0.00815494	0.00509684	0.00713558	0.00917431	0.00611621	0.00917431	0.00203874
EXP1	0.00913838	0.0385117	0.0443864	0.037859	0.0326371	0.0365535	0.0365535	0.04047	0.037859	0.0345953	0.0332898	0.0365535	0.0287206	0.0319843	0.0189295	0.0195822	0.0150131	0.0267624	0.017624	0.0137076	0.0150131	0.0110966	0.0117493	0.0130548	0.00979112	0.0117493	0.0143603	0.0104439	0.0078329	0.00913838	0.00391645	0.00456919	0.00587467	0.00326371	0.00522193	0.00718016	0.00522193	0.00587467	0.00456919	0.0078329	0.00391645	0.00587467	0.00391645	0.00522193	0.00522193	0.00587467	0.00652742	0.00522193	0.00522193
EXP1	0.00886637	0.0246992	0.0221659	0.0316656	0.0278657	0.0284991	0.020266	0.030399	0.0310323	0.0272324	0.0221659	0.0272324	0.020266	0.0196327	0.0183661	0.0139329	0.0139329	0.0139329	0.0145662	0.0145662	0.00949968	0.0132996	0.010133	0.00886637	0.00949968	0.00759975	0.00696643	0.00696643	0.00823306	0.0120329	0.0050665	0.00569981	0.00759975	0.00696643	0.00823306	0.00443319	0.00633312	0.00696643	0.00823306	0.00379987	0.00886637	0.0120329	0.0120329	0.00886637	0.00886637	0.00886637	0.00823306	0.0107663	0.00949968
EXP3	0.0102128	0.0331915	0.0255319	0.0382979	0.0382979	0.0442553	0.0289362	0.0246809	0.0323404	0.0459574	0.0374468	0.0340426	0.0280851	0.0297872	0.0238298	0.0221277	0.026383	0.0144681	0.0187234	0.0170213	0.0187234	0.0110638	0.0110638	0.0102128	0.00851064	0.0110638	0.0119149	0.0119149	0.012766	0.0102128	0.0102128	0.00851064	0.00595745	0.0110638	0.00425532	0.00595745	0.00765957	0.00255319	0.00680851	0.00680851	0.00340426	0.00425532	0.00425532	0.00425532	0.00851064	0.00510638	0.00425532	0.00255319	0.00425532
EXP3	0.0162162	0.0356757	0.0410811	0.0378378	0.0378378	0.0367568	0.0486486	0.0345946	0.0237838	0.0443243	0.0410811	0.0378378	0.0389189	0.0281081	0.0432432	0.0237838	0.0194595	0.0172973	0.0162162	0.0140541	0.012973	0.0162162	0.0151351	0.0108108	0.0151351	0.012973	0.00648649	0.0151351	0.0118919	0.00324324	0.00972973	0.00540541	0.00324324	0.00540541	0.00324324	0.00648649	0.00648649	0.00324324	0.00324324	0.00648649	0.00216216	0.00432432	0.00108108	0.00540541	0.00324324	0.00540541	0.00864865	0.00432432	0.00216216
EXP3	0.00920502	0.0351464	0.0410042	0.0284519	0.0317992	0.0451883	0.0334728	0.032636	0.0460251	0.0485356	0.0443515	0.0426778	0.0317992	0.032636	0.0334728	0.0317992	0.0317992	0.0301255	0.0192469	0.0167364	0.0200837	0.0175732	0.0117155	0.0142259	0.0150628	0.0108787	0.0133891	0.0117155	0.0083682	0.00585774	0.00669456	0.00669456	0.0100418	0.0100418	0.00502092	0.00251046	0.0041841	0.00669456	0.00502092	0.00669456	0.00167364	0.00251046	0.0041841	0.00334728	0.00334728	0.00167364	0.00251046	0.0041841	0.00083682
EXP3	0.0143062	0.0457797	0.0486409	0.0572246	0.0429185	0.0429185	0.0386266	0.0515021	0.0414878	0.0443491	0.0414878	0.0343348	0.0343348	0.0314735	0.0243205	0.018598	0.0171674	0.0171674	0.0157368	0.0171674	0.0100143	0.0114449	0.00858369	0.0128755	0.0114449	0.0143062	0.0100143	0.00286123	0.00715308	0.0100143	0.0100143	0.00429185	0.0128755	0.00715308	0.00715308	0.00572246	0	0.00858369	0.00572246	0.00143062	0.00286123	0.00143062	0.00286123	0.00143062	0.00429185	0.00429185	0.00286123	0.00572246	0.00429185
EXP3	0.0106383	0.0437352	0.0472813	0.0390071	0.0449173	0.0520095	0.0484634	0.0401891	0.0307329	0.034279	0.0401891	0.034279	0.0295508	0.0200946	0.0260047	0.0283688	0.0177305	0.0212766	0.0153664	0.0177305	0.0130024	0.0153664	0.0106383	0.0153664	0.0200946	0.0106383	0.0189125	0.0130024	0.0070922	0	0.00827423	0.00945626	0.00591017	0.00118203	0.00827423	0.00472813	0.00472813	0.00945626	0.00472813	0.0035461	0.0035461	0.00591017	0.0035461	0.00472813	0.00236407	0.0035461	0.00472813	0.00472813	0.00236407
EXP3	0.0110132	0.0363436	0.0374449	0.0506608	0.0407489	0.0330396	0.0506608	0.0429515	0.0429515	0.0473568	0.0429515	0.0330396	0.0352423	0.0231278	0.0374449	0.0253304	0.0242291	0.0209251	0.0154185	0.0198238	0.0121145	0.00770925	0.0110132	0.0154185	0.00330396	0.0121145	0.00550661	0.00660793	0.00440529	0.00881057	0.00881057	0.00330396	0.00991189	0.00660793	0.00550661	0.00770925	0.00770925	0.00550661	0.00770925	0.00550661	0.00770925	0.00440529	0	0.00330396	0.00440529	0.00440529	0.00220264	0.00660793	0.00881057
EXP3	0.0195652	0.0391304	0.0543478	0.05	0.0369565	0.0565217	0.0282609	0.0413043	0.0413043	0.0391304	0.0434783	0.0521739	0.0456522	0.0217391	0.0413043	0.0152174	0.026087	0.00869565	0.00869565	0.0108696	0.026087	0.0217391	0.0130435	0.00652174	0.0152174	0.00434783	0.00652174	0.0108696	0.00434783	0.00652174	0.00217391	0.00217391	0.00217391	0.00652174	0.0108696	0.00652174	0.00217391	0.00434783	0.00217391	0.00217391	0.00217391	0.00217391	0.00434783	0.00217391	0.00434783	0	0.00869565	0.00434783	0.0108696
EXP3	0.0139252	0.0304613	0.0335074	0.0426458	0.0422106	0.0356832	0.0374238	0.0409051	0.0409051	0.0374238	0.0300261	0.0308964	0.0343777	0.024369	0.0317668	0.02698	0.0147955	0.0191471	0.0200174	0.0178416	0.0152306	0.0139252	0.0117493	0.016101	0.010879	0.00957354	0.00913838	0.0113142	0.00870322	0.00826806	0.0078329	0.0078329	0.00609225	0.00696258	0.00826806	0.00696258	0.0113142	0.0078329	0.00696258	0.00435161	0.00348129	0.00696258	0.00696258	0.00261097	0.00391645	0.00391645	0.00304613	0.00478677	0.00565709
EXP3	0.00580672	0.0273745	0.0315222	0.0244712	0.0323517	0.0344255	0.0327665	0.0248859	0.0340108	0.0327665	0.0261302	0.0236416	0.0273745	0.0257155	0.0228121	0.0223973	0.0174202	0.0157611	0.0165906	0.0145168	0.0153463	0.0157611	0.0149316	0.0165906	0.012443	0.0186645	0.0145168	0.0111987	0.0111987	0.00871008	0.00871008	0.012443	0.0157611	0.00912484	0.0111987	0.00871008	0.0103691	0.00871008	0.00995438	0.00871008	0.00663625	0.00580672	0.00663625	0.00539195	0.00622148	0.00663625	0.00622148	0.00539195	0.00539195
EXP3	0.0115869	0.0342569	0.040806	0.0448363	0.0342569	0.0342569	0.0352645	0.0342569	0.040806	0.0322418	0.0352645	0.0397985	0.0322418	0.0302267	0.0256927	0.0231738	0.0216625	0.0246851	0.0146096	0.0161209	0.0176322	0.018136	0.0166247	0.0166247	0.0130982	0.0176322	0.0100756	0.0125945	0.0070529	0.00755668	0.0115869	0.0105793	0.00806045	0.00755668	0.00453401	0.0105793	0.00554156	0.00806045	0.00403023	0.00554156	0.00453401	0.00654912	0.00403023	0.00654912	0.00151134	0.00654912	0.00503778	0.00251889	0.00352645
EXP3	0.00789733	0.0276407	0.0271471	0.0271471	0.0320829	0.0301086	0.0350444	0.0315893	0.0340573	0.0281343	0.0350444	0.0281343	0.0306022	0.0320829	0.0286278	0.0231984	0.017769	0.0251728	0.0197433	0.0202369	0.0207305	0.017769	0.0157947	0.0172754	0.0172754	0.0108588	0.011846	0.0128332	0.0123396	0.0138203	0.00987167	0.0108588	0.00740375	0.00839092	0.00839092	0.005923	0.00789733	0.00493583	0.00394867	0.005923	0.00542942	0.00444225	0.00444225	0.00691017	0.00444225	0.00394867	0.00542942	0.0029615	0.00444225
EXP3	0.0121408	0.0319709	0.0424929	0.0335896	0.0368272	0.0368272	0.038446	0.0339943	0.0420882	0.0433023	0.038446	0.0339943	0.0295427	0.0279239	0.029138	0.0234723	0.0242817	0.0178066	0.0186159	0.0121408	0.0153784	0.0157831	0.0105221	0.0129502	0.0137596	0.00930797	0.0133549	0.00809389	0.00930797	0.00809389	0.00849858	0.00607042	0.0072845	0.00526103	0.00607042	0.00607042	0.00971267	0.00445164	0.00445164	0.00890328	0.00485633	0.00404694	0.00607042	0.00364225	0.00364225	0.00364225	0.00404694	0.00323756	0.00323756
EXP3	0.00970378	0.0388151	0.0377937	0.0459653	0.0280899	0.0393258	0.0331971	0.03524	0.03524	0.03524	0.031665	0.0306435	0.0275792	0.0291113	0.0199183	0.0240041	0.026047	0.0173647	0.0188968	0.0194076	0.0178754	0.0158325	0.0127681	0.014811	0.0158325	0.0107252	0.0153218	0.00715015	0.00663943	0.0122574	0.0102145	0.0061287	0.00868233	0.0081716	0.00561798	0.00357508	0.00663943	0.00663943	0.00459653	0.00459653	0.00357508	0.00510725	0.00561798	0.00357508	0.0040858	0.00561798	0.00868233	0.00663943	0.0020429
EXP3	0.0107261	0.0375413	0.0416667	0.0433168	0.0433168	0.0371287	0.0441419	0.0367162	0.0375413	0.0375413	0.0346535	0.039604	0.0309406	0.0317657	0.0301155	0.0235149	0.025165	0.0189769	0.0181518	0.015264	0.0123762	0.0132013	0.00990099	0.0119637	0.0115512	0.00948845	0.0107261	0.00948845	0.00825083	0.00907591	0.00948845	0.0070132	0.00288779	0.00412541	0.00660066	0.00577558	0.00660066	0.00412541	0.00577558	0.00330033	0.0049505	0.00330033	0.00618812	0.00412541	0.00783828	0.00371287	0.00371287	0.00412541	0.0049505
EXP4	0.00959024	0.0496949	0.0540541	0.0479512	0.0470793	0.0409765	0.0462075	0.0453357	0.0427201	0.0496949	0.0496949	0.0401046	0.0305144	0.0296425	0.0374891	0.0200523	0.0200523	0.0191805	0.0122058	0.0183086	0.0139494	0.00959024	0.00610288	0.0113339	0.0104621	0.00610288	0.0122058	0.00261552	0.00784656	0.00610288	0.0043592	0.00523104	0.00697472	0.0043592	0.00610288	0.00261552	0.00261552	0.0043592	0.00523104	0.00261552	0.0043592	0.0043592	0	0.00261552	0.00348736	0.00610288	0.00348736	0.00697472	0.00087184
EXP4	0.0125392	0.0543365	0.061651	0.0606061	0.0438871	0.0512017	0.0407524	0.0438871	0.0386625	0.0637409	0.045977	0.0449321	0.0355277	0.0250784	0.030303	0.0240334	0.0376176	0.0167189	0.015674	0.00731452	0.00417973	0.00417973	0.00626959	0.00940439	0.00940439	0.00417973	0.00417973	0.00731452	0.00522466	0.00626959	0.00522466	0.00731452	0.00417973	0.00522466	0.00417973	0.00208986	0.00522466	0.00104493	0.0031348	0.0031348	0.00522466	0.00626959	0.00104493	0.00522466	0.0031348	0.00522466	0.00417973	0.0031348	0.00731452
EXP4	0.010274	0.0525114	0.0547945	0.0388128	0.0399543	0.0319635	0.033105	0.0342466	0.0216895	0.0308219	0.0251142	0.0159817	0.0228311	0.0159817	0.0136986	0.00684932	0.010274	0.0114155	0.00799087	0.0114155	0.00570776	0.010274	0.00684932	0.0114155	0.00456621	0.00456621	0.00913242	0.00570776	0.010274	0.00228311	0.00684932	0.00684932	0.0125571	0.00684932	0.00799087	0.00913242	0.00684932	0.00913242	0.0125571	0.00684932	0.010274	0.00456621	0.00799087	0.010274	0.0125571	0.00456621	0.0159817	0.00570776	0.010274
EXP4	0.025522	0.0684455	0.0580046	0.0707657	0.0614849	0.0487239	0.0487239	0.037123	0.0406032	0.0382831	0.0359629	0.0301624	0.0243619	0.0359629	0.0197216	0.00580046	0.0116009	0.00696056	0.0139211	0.00580046	0.00696056	0.00464037	0.00928074	0.00812065	0.00232019	0.00928074	0.00580046	0.00232019	0.00928074	0.00116009	0.00580046	0.00348028	0.00696056	0.00232019	0.00580046	0.00116009	0.00464037	0.00580046	0.00580046	0.00580046	0.00696056	0.00348028	0.00580046	0.00580046	0.00464037	0.00580046	0.00348028	0.00464037	0.00812065
EXP4	0.0159027	0.0430309	0.0383536	0.0383536	0.04116	0.0289991	0.0346118	0.0233863	0.0289991	0.0355472	0.0271282	0.0233863	0.0196445	0.0224509	0.0233863	0.0196445	0.01029	0.01029	0.02058	0.0121609	0.0140318	0.00935454	0.01029	0.00654818	0.00561272	0.00748363	0.00748363	0.00467727	0.00935454	0.0140318	0.0112254	0.0140318	0.00374181	0.0140318	0.0130964	0.00654818	0.00841908	0.00841908	0.00654818	0.00467727	0.00748363	0.00654818	0.00561272	0.00935454	0.00841908	0.00467727	0.01029	0.00467727	0.00654818
EXP4	0.0121457	0.0425101	0.034413	0.048583	0.0465587	0.0323887	0.0445344	0.0404858	0.0384615	0.0323887	0.0425101	0.0242915	0.0323887	0.0404858	0.0202429	0.0202429	0.0465587	0.0202429	0.0202429	0.0161943	0.00607287	0.0121457	0.0202429	0.0101215	0.00607287	0.00809717	0.00404858	0.00607287	0.0101215	0.00607287	0.00809717	0.00809717	0.00607287	0.00202429	0.00404858	0.00404858	0.00202429	0.00404858	0.00607287	0.01417	0.00404858	0.00202429	0.00404858	0.00404858	0.00607287	0.00607287	0.00809717	0	0.0121457
EXP4	0.0102564	0.0666667	0.0683761	0.0581197	0.0598291	0.0547009	0.0547009	0.0273504	0.0393162	0.0239316	0.0307692	0.034188	0.0307692	0.025641	0.0239316	0.025641	0.0273504	0.0119658	0.0119658	0.00683761	0.0119658	0.00683761	0.0136752	0.0136752	0.0136752	0.0102564	0.0034188	0.0119658	0.00512821	0.0102564	0.0017094	0.0034188	0.0034188	0	0.00512821	0.0034188	0.00512821	0.0017094	0.00854701	0.0119658	0.00512821	0.0034188	0.0034188	0.00683761	0.00512821	0.0119658	0.0034188	0.0017094	0
EXP4	0.0204962	0.0668824	0.0744337	0.0582524	0.0679612	0.0517799	0.0571737	0.0560949	0.0431499	0.0442287	0.0377562	0.0248112	0.0334412	0.03452	0.0237325	0.0161812	0.0194175	0.0118662	0.0161812	0.00970874	0.00862999	0.012945	0.00323625	0.00755124	0.00755124	0.00755124	0.0021575	0.00755124	0.00647249	0.00323625	0.00107875	0.0021575	0.00431499	0.00107875	0.00647249	0.00539374	0.00107875	0.00647249	0.00539374	0.00539374	0.00323625	0.00107875	0.00323625	0.00431499	0.0021575	0.00323625	0.00539374	0.00323625	0.0021575
EXP4	0.021097	0.0675105	0.0506329	0.0590717	0.04782	0.0464135	0.0351617	0.04782	0.0337553	0.0323488	0.0393812	0.0337553	0.04782	0.0253165	0.0154712	0.0253165	0.0126582	0.0126582	0.00562588	0.00984529	0.00984529	0.0126582	0.00984529	0.0126582	0.00843882	0.00843882	0.00421941	0.00703235	0.00562588	0.00703235	0.00703235	0.00281294	0.00421941	0.00140647	0.00140647	0.00984529	0.00843882	0	0.00140647	0.00421941	0.00703235	0.00421941	0.00140647	0.00421941	0.00562588	0.00421941	0.00281294	0.00562588	0.00703235
EXP4	0.0174782	0.0724095	0.0736579	0.0799001	0.0536829	0.0486891	0.051186	0.0411985	0.0549313	0.0387016	0.0461923	0.0449438	0.0324594	0.0224719	0.0162297	0.0187266	0.0137328	0.0174782	0.00998752	0.011236	0.0124844	0.00749064	0.011236	0.0062422	0.00249688	0.00998752	0.00998752	0.0062422	0.00249688	0.00374532	0.0062422	0.00374532	0	0.00249688	0.00249688	0.00499376	0.00499376	0.00124844	0.00499376	0.00249688	0.00374532	0.00124844	0.00124844	0	0.00249688	0.00249688	0.00374532	0.00374532	0.00124844
EXP5	0.0223642	0.0623003	0.0734824	0.0670927	0.0670927	0.0543131	0.0591054	0.0415335	0.0463259	0.028754	0.028754	0.0255591	0.0207668	0.014377	0.0223642	0.014377	0.00958466	0.0111821	0.0127796	0.00638978	0.00479233	0.00319489	0.0159744	0.00638978	0.00798722	0.00798722	0.00479233	0.00638978	0	0.00319489	0.00638978	0.00159744	0.00479233	0.00479233	0.00479233	0.00638978	0.00319489	0.00479233	0.00798722	0.00319489	0.00958466	0.00479233	0.00638978	0.00319489	0.00479233	0.00479233	0.0127796	0.00319489	0.00319489
EXP5	0.0111386	0.0507426	0.0680693	0.0594059	0.0383663	0.0594059	0.0581683	0.0321782	0.029703	0.0383663	0.0272277	0.0235149	0.0259901	0.0222772	0.0210396	0.0210396	0.0148515	0.0136139	0.0123762	0.00866337	0.00371287	0.0160891	0.0049505	0.00618812	0.00618812	0.00618812	0.0049505	0.00371287	0.00247525	0.00371287	0.00618812	0.00371287	0.00247525	0.00742574	0.00866337	0.0049505	0.00618812	0.0049505	0.00742574	0.00618812	0.00742574	0.00742574	0.00866337	0.00866337	0.0123762	0.0049505	0.00742574	0.00371287	0.00990099
EXP5	0.01983	0.0594901	0.0651558	0.0566572	0.0509915	0.0552408	0.0396601	0.0396601	0.0623229	0.0410765	0.0382436	0.0439093	0.0254958	0.0254958	0.029745	0.0254958	0.0155807	0.0155807	0.0141643	0.00708215	0.00849858	0.00566572	0.00991501	0.00708215	0.00566572	0.00283286	0.00708215	0.00566572	0.00424929	0.00708215	0	0.00424929	0.00141643	0.00283286	0.00991501	0.00566572	0.00424929	0.00141643	0.00283286	0.00849858	0.00566572	0.00283286	0.00566572	0.00424929	0.0127479	0.00141643	0.00708215	0.00283286	0.00566572
EXP5	0.0189003	0.0670103	0.0704467	0.0498282	0.0532646	0.0463918	0.0687285	0.0429553	0.0532646	0.0429553	0.0292096	0.032646	0.0378007	0.0257732	0.024055	0.0103093	0.0103093	0.0120275	0.0120275	0.0103093	0.00859107	0.00343643	0.00515464	0.00859107	0.0120275	0.00859107	0.0120275	0.00859107	0.00171821	0.00515464	0.00343643	0.00859107	0.00343643	0.00171821	0.00171821	0.00859107	0.00171821	0.0103093	0.00515464	0.00171821	0.00343643	0.0103093	0.00515464	0.00687285	0.00171821	0.00515464	0.00687285	0.00515464	0.00687285
EXP5	0.00503525	0.0483384	0.0382679	0.0322256	0.0443102	0.0281974	0.0433031	0.0312185	0.0543807	0.0372608	0.041289	0.0302115	0.0281974	0.0251762	0.0231621	0.0151057	0.0221551	0.020141	0.0120846	0.0151057	0.0110775	0.0181269	0.0060423	0.00704935	0.0120846	0.0110775	0.00503525	0.00302115	0.00906344	0.00704935	0.0100705	0.0060423	0.0040282	0.0040282	0.0060423	0.00704935	0.00302115	0.00302115	0.00302115	0.00302115	0.0060423	0.0020141	0.00704935	0.00805639	0.00503525	0.0040282	0.00302115	0.00503525	0.0060423
EXP5	0.00864198	0.0444444	0.0283951	0.0234568	0.0444444	0.0358025	0.0271605	0.0333333	0.0246914	0.0308642	0.0345679	0.0345679	0.0345679	0.0333333	0.0185185	0.0234568	0.0283951	0.017284	0.0185185	0.0148148	0.00864198	0.0135802	0.0222222	0.0111111	0.00987654	0.017284	0.00864198	0.00617284	0.00493827	0.00740741	0.00740741	0.00740741	0.0123457	0.00493827	0.0037037	0.00740741	0.00493827	0.00617284	0.00617284	0.0037037	0.00617284	0.00493827	0.0037037	0.0111111	0.00987654	0.0037037	0.0037037	0.0037037	0.00987654
EXP5	0.012894	0.0573066	0.0487106	0.0415473	0.0458453	0.0415473	0.0315186	0.0515759	0.030086	0.0458453	0.0501433	0.0272206	0.0429799	0.0315186	0.0229226	0.0157593	0.017192	0.0143266	0.012894	0.0143266	0.012894	0.0114613	0.00859599	0.0114613	0.0114613	0.00716332	0.00573066	0.00859599	0.0114613	0.0143266	0.00429799	0.00286533	0.00716332	0.00573066	0.00143266	0.00429799	0.00573066	0	0.00429799	0.00429799	0.00143266	0.00429799	0.0100287	0.00859599	0.00143266	0.00286533	0.00859599	0.00286533	0.00286533
EXP5	0.0117647	0.0344538	0.0277311	0.0403361	0.0310924	0.0336134	0.0411765	0.0394958	0.0336134	0.0462185	0.0487395	0.0352941	0.0336134	0.0319328	0.0294118	0.0176471	0.0260504	0.0151261	0.0168067	0.0168067	0.0168067	0.010084	0.0117647	0.0117647	0.010084	0.010084	0.00756303	0.00672269	0.00756303	0.00420168	0.00336134	0.00588235	0.00840336	0.00504202	0.00420168	0.00336134	0.00336134	0.00504202	0.0092437	0.00840336	0.00336134	0.00672269	0.00672269	0.00420168	0.00504202	0.00336134	0.00420168	0.00336134	0.0092437
EXP5	0.00637845	0.0297661	0.0311836	0.0411056	0.0290574	0.0269313	0.037562	0.0318923	0.0382707	0.0297661	0.0474841	0.0354359	0.0297661	0.0262225	0.0248051	0.0212615	0.0255138	0.0148831	0.0205528	0.00921332	0.00708717	0.0148831	0.0141743	0.00921332	0.0127569	0.0148831	0.0120482	0.00850461	0.00992204	0.00637845	0.00921332	0.00496102	0.00779589	0.00496102	0.00779589	0.00921332	0.00354359	0.0042523	0.00566974	0.00637845	0.00566974	0.00496102	0.00637845	0.00708717	0.00637845	0.00566974	0.00850461	0.00496102	0.00496102
EXP5	0.00728155	0.0339806	0.0449029	0.0364078	0.0364078	0.0436893	0.0449029	0.0364078	0.038835	0.032767	0.0364078	0.0157767	0.0315534	0.0279126	0.0218447	0.0145631	0.00970874	0.00849515	0.00606796	0.0182039	0.0194175	0.0109223	0.00728155	0.0133495	0.0109223	0.00485437	0.00970874	0.00606796	0.00485437	0.00485437	0.00728155	0.0109223	0.0121359	0.00364078	0.0121359	0.00728155	0.00728155	0.00242718	0.00606796	0.00364078	0.00242718	0.00485437	0.00485437	0.00242718	0.0109223	0.00606796	0.00485437	0.00364078	0.00728155
EXP5	0.00578704	0.037037	0.0428241	0.0439815	0.0381944	0.0474537	0.0347222	0.0300926	0.037037	0.0266204	0.0266204	0.0300926	0.025463	0.0208333	0.0208333	0.0185185	0.0127315	0.0173611	0.0208333	0.0162037	0.0104167	0.00694444	0.0185185	0.0173611	0.0104167	0.0127315	0.00925926	0.00925926	0.00925926	0.00578704	0.00694444	0.0150463	0.00810185	0.00578704	0.00231481	0.00347222	0.00810185	0.00462963	0.00578704	0.00810185	0.00694444	0.00694444	0.00231481	0.00925926	0.00694444	0.00925926	0.00462963	0.00347222	0.00578704
EXP5	0.0086145	0.051687	0.0358938	0.0423546	0.0437904	0.045944	0.0394831	0.040201	0.0409189	0.0301508	0.0272793	0.028715	0.028715	0.0366116	0.0272793	0.0265614	0.0201005	0.0186648	0.017229	0.0150754	0.0208184	0.0107681	0.0150754	0.0157933	0.0100503	0.0107681	0.00789663	0.0107681	0.00789663	0.00789663	0.0086145	0.0086145	0.00502513	0.00430725	0.00646088	0.00646088	0.00430725	0.00717875	0.00646088	0.00717875	0.00789663	0.00717875	0.00646088	0.0028715	0.005743	0.00646088	0.00430725	0.00502513	0.00502513
EXP5	0.0125362	0.0337512	0.0366442	0.0501446	0.0472517	0.045323	0.0337512	0.0578592	0.0520733	0.0385728	0.0559306	0.0491803	0.0385728	0.0221794	0.0356798	0.0125362	0.0221794	0.0250723	0.0192864	0.0183221	0.0096432	0.0106075	0.0106075	0.0144648	0.00675024	0.00867888	0.00771456	0.00675024	0.00867888	0.00867888	0.00578592	0.0048216	0.00675024	0.00771456	0.0048216	0.0048216	0.00289296	0.00096432	0.00771456	0.00385728	0.00771456	0.0048216	0.00385728	0.0048216	0.00385728	0.0048216	0	0.00192864	0.00578592
EXP5	0.0117509	0.0317274	0.0411281	0.0423032	0.0282021	0.0411281	0.0376028	0.0470035	0.0376028	0.0458284	0.0376028	0.0329025	0.0317274	0.0317274	0.0235018	0.0282021	0.0211516	0.012926	0.0141011	0.012926	0.0164512	0.0141011	0.0188014	0.012926	0.0117509	0.0117509	0.00705053	0.00705053	0.00940071	0.00352526	0.00470035	0.00470035	0.00705053	0.00470035	0.00705053	0.00587544	0.00470035	0.00235018	0.00117509	0.00235018	0.00940071	0.00822562	0.00352526	0.00352526	0.00587544	0.00705053	0.00822562	0.00352526	0.00470035
EXP5	0.0141732	0.0440945	0.0330709	0.0393701	0.0425197	0.0393701	0.0409449	0.0299213	0.0283465	0.0346457	0.0299213	0.0330709	0.0267717	0.023622	0.0141732	0.015748	0.0283465	0.0188976	0.015748	0.023622	0.0173228	0.00944882	0.015748	0.0125984	0.0110236	0.0188976	0.00944882	0.00944882	0.00944882	0.0110236	0.00472441	0.00472441	0.0015748	0.0110236	0.00629921	0.00472441	0.00472441	0.00314961	0.00787402	0.00787402	0.00944882	0.00629921	0.00629921	0.00314961	0.00629921	0.00944882	0.00787402	0.00314961	0
EXP6	0.0128582	0.0428268	0.0692518	0.0691506	0.0439405	0.0468766	0.0710742	0.086666	0.10084	0.0775539	0.0518376	0.0360433	0.026425	0.021059	0.016098	0.0171105	0.0186291	0.0216665	0.0208565	0.0167055	0.0139719	0.00921332	0.0100233	0.0102258	0.00890959	0.00607472	0.0064797	0.00617596	0.0064797	0.00496102	0.0042523	0.00374608	0.0042523	0.00283487	0.00384732	0.00192366	0.00232864	0.00131619	0.00101245	0.00161993	0.000708717	0.000404981	0.000607472	0.00101245	0.000607472	0.000809963	0.000506227	0.000506227	0.0011137
EXP6	0.00887859	0.044586	0.0638873	0.0793283	0.0436209	0.0534646	0.0690986	0.0976645	0.101525	0.0912951	0.0642733	0.0426559	0.0277939	0.0187223	0.0160201	0.015248	0.0140899	0.0165991	0.0160201	0.0167921	0.0121598	0.00810654	0.00829956	0.00559738	0.00675545	0.00675545	0.00463231	0.0059834	0.00386026	0.00424628	0.00289519	0.00328122	0.0044393	0.0015441	0.00270218	0.000772052	0.000965065	0.000965065	0.000386026	0.000193013	0.000772052	0.000386026	0.000193013	0.000386026	0.000772052	0.000772052	0.000579039	0.000193013	0.000193013
EXP6	0.012352	0.0445188	0.0467061	0.0487648	0.0487648	0.0487648	0.0527535	0.0528821	0.0546835	0.0485075	0.0455481	0.0404014	0.0357694	0.0331961	0.0294647	0.0266341	0.0247041	0.0191714	0.0198147	0.016984	0.0113227	0.013124	0.00977869	0.00952136	0.00810602	0.00630468	0.00681935	0.00424601	0.00411734	0.00321668	0.00295934	0.00386001	0.00424601	0.00218734	0.00308801	0.00321668	0.00437468	0.00386001	0.00321668	0.00386001	0.00295934	0.00334534	0.00334534	0.00360268	0.00476068	0.00501801	0.00501801	0.00398868	0.00450335
EXP6	0.00663943	0.0297497	0.0481359	0.0499234	0.0286006	0.0426456	0.0632022	0.0951226	0.0963994	0.0713739	0.0489019	0.0368999	0.0284729	0.0238764	0.0213228	0.0234934	0.0271961	0.023238	0.0291113	0.0231103	0.0217058	0.0192799	0.0159602	0.0130235	0.00944842	0.0113636	0.00727783	0.00855465	0.00791624	0.00740552	0.00600102	0.00421348	0.00510725	0.00421348	0.0020429	0.00191522	0.00217058	0.00217058	0.00178754	0.00191522	0.00114913	0.00127681	0.00140449	0.000893769	0.00127681	0.00114913	0.00102145	0.000766088	0.00102145
EXP6	0.00067659	0.00473613	0.00622463	0.0067659	0.0120433	0.0109608	0.0143437	0.0177267	0.0196211	0.0225981	0.0243572	0.0261164	0.0292287	0.0326116	0.0368065	0.0380244	0.0381597	0.0443843	0.0465494	0.041272	0.0435724	0.0415426	0.0346414	0.0361299	0.031935	0.0292287	0.0286874	0.0221922	0.0223275	0.0190798	0.0140731	0.0150203	0.0125846	0.0123139	0.00811908	0.00920162	0.0109608	0.00635995	0.00446549	0.00554804	0.00405954	0.00324763	0.00392422	0.00284168	0.00216509	0.00108254	0.00135318	0.00175913	0.00216509
EXP6	0.00472921	0.0181541	0.023341	0.024714	0.0265446	0.0291381	0.0363082	0.0372235	0.0431732	0.0448513	0.0389016	0.0381388	0.0321892	0.0318841	0.0320366	0.0305111	0.0297483	0.0332571	0.0306636	0.0265446	0.028833	0.0286804	0.0245614	0.021968	0.0202899	0.0198322	0.0199847	0.0135774	0.01373	0.0118993	0.010984	0.00915332	0.0085431	0.00762777	0.00747521	0.00564455	0.00472921	0.00503432	0.00472921	0.00366133	0.00320366	0.00396644	0.00427155	0.00335622	0.00335622	0.00320366	0.00198322	0.00320366	0.00244088
EXP6	0.00711921	0.0317881	0.047351	0.0546358	0.0299669	0.0380795	0.0637417	0.0890728	0.110927	0.093543	0.0562914	0.0417219	0.0291391	0.0226821	0.0162252	0.0187086	0.0240066	0.0294702	0.0253311	0.0187086	0.0231788	0.0124172	0.0124172	0.0100993	0.0119205	0.0089404	0.00877483	0.00745033	0.00662252	0.00513245	0.00546358	0.00347682	0.00430464	0.00331126	0.00281457	0.00231788	0.00231788	0.00115894	0.00165563	0.000662252	0.0013245	0.000662252	0.0013245	0.000662252	0.000662252	0	0.000331126	0.000827815	0.000496689
EXP6	0.00491669	0.0249932	0.0478011	0.0417919	0.025676	0.0374215	0.0621415	0.0915051	0.0853592	0.0677411	0.0419284	0.0267686	0.0263589	0.022808	0.0226714	0.0196668	0.0264955	0.0286807	0.028271	0.0297733	0.0266321	0.0210325	0.0188473	0.0165255	0.0148866	0.0129746	0.0113357	0.0102431	0.011882	0.00901393	0.00764818	0.00655559	0.00464354	0.00641901	0.00478011	0.00314122	0.00204862	0.00232177	0.00232177	0.00136575	0.00177547	0.0021852	0.0021852	0.00273149	0.00122917	0.00150232	0.00191205	0.000682874	0.0010926
EXP6	0.00202611	0.0112562	0.0243134	0.0353444	0.0249887	0.0285907	0.0479514	0.0700135	0.0785682	0.06371	0.0479514	0.0324178	0.0312922	0.0231878	0.0258892	0.025439	0.0364701	0.0369203	0.0481765	0.0393967	0.0297163	0.0245385	0.0216119	0.020036	0.0168843	0.0168843	0.0135074	0.0135074	0.0103557	0.0117064	0.0105808	0.00697884	0.0056281	0.00405223	0.00247636	0.00427735	0.00157587	0.00360198	0.00180099	0.00270149	0.00270149	0.00247636	0.00112562	0.00202611	0.00112562	0.00157587	0.00112562	0.000675371	0.00180099
EXP6	0.00330688	0.0128496	0.0194633	0.0280612	0.0189909	0.0276833	0.0404384	0.0665155	0.0851285	0.0736017	0.0563114	0.037037	0.029006	0.0228647	0.0263605	0.0289116	0.0371315	0.040155	0.0418556	0.0376984	0.0363757	0.0311791	0.024093	0.0205026	0.0177627	0.0159675	0.0119048	0.0106765	0.0101096	0.0085034	0.0074641	0.00708617	0.00547997	0.00444067	0.00349584	0.00406274	0.00330688	0.0032124	0.0010393	0.00151172	0.00141723	0.00132275	0.00151172	0.00198413	0.0010393	0.0010393	0.00132275	0.000755858	0.000944822
EXP6	0.00331048	0.0106408	0.0145424	0.0205722	0.0170253	0.0190352	0.0323954	0.0569875	0.0748404	0.0686924	0.0433909	0.0348782	0.0292031	0.0277843	0.0274297	0.0334594	0.0394892	0.0456373	0.0464649	0.042445	0.0394892	0.0307401	0.0238827	0.0236463	0.0213999	0.0210452	0.0153701	0.0152518	0.0140695	0.0131237	0.0094585	0.00768503	0.00744857	0.00638449	0.00496571	0.00331048	0.00319224	0.00342871	0.00319224	0.00177347	0.00200993	0.00153701	0.00153701	0.00130054	0.00130054	0.00153701	0.000827619	0.00106408	0.000709388
EXP6	0.00148282	0.00494275	0.0090617	0.0130159	0.0105445	0.014993	0.0249609	0.0430843	0.0579949	0.0597249	0.0485213	0.0382239	0.0339402	0.0309745	0.0313864	0.033034	0.041931	0.0464618	0.0453085	0.0445671	0.0420133	0.0364939	0.0335283	0.0297389	0.025208	0.0210891	0.018041	0.0161463	0.0150754	0.012604	0.0110388	0.00897932	0.00691985	0.00576654	0.00659033	0.00634319	0.00420133	0.00296565	0.00387182	0.00288327	0.00222424	0.00247137	0.00172996	0.00172996	0.00131807	0.00140044	0.00148282	0.00131807	0.0015652
EXP7	0.00796499	0.0317724	0.0364114	0.0413129	0.0372867	0.0384245	0.0408753	0.0503282	0.0446389	0.044814	0.0428009	0.0413129	0.0401751	0.0340481	0.0337856	0.0309847	0.028709	0.0232823	0.0230197	0.0237199	0.0208315	0.0194311	0.0196061	0.0147921	0.0147921	0.012779	0.0108534	0.0116411	0.00919037	0.00761488	0.00708972	0.00656455	0.00621444	0.00498906	0.00358862	0.00332604	0.00402626	0.00411379	0.00341357	0.00446389	0.00332604	0.00306346	0.00358862	0.00402626	0.0038512	0.00420131	0.00420131	0.00420131	0.00402626
EXP7	0.0160464	0.0604302	0.0728349	0.0727211	0.055878	0.0628201	0.0662342	0.0711278	0.065779	0.0557642	0.0437009	0.0393764	0.0373279	0.0303858	0.0252646	0.0208262	0.0201434	0.0171845	0.0146808	0.0122909	0.00899055	0.00933197	0.00660066	0.00808012	0.00580403	0.00546262	0.00409696	0.00284511	0.00238989	0.00273131	0.00182087	0.00341413	0.00102424	0.00182087	0.00227609	0.00216229	0.00227609	0.00170707	0.00170707	0.00238989	0.00193468	0.00238989	0.0026175	0.00295892	0.00284511	0.00193468	0.00216229	0.00204848	0.00216229
EXP7	0.00289623	0.0129831	0.0169779	0.0226705	0.0202736	0.0212723	0.0328573	0.0440427	0.05383	0.0520324	0.0433437	0.0426446	0.0414461	0.0406472	0.0383501	0.0372516	0.0394487	0.0397483	0.0393488	0.0322581	0.0327574	0.0303605	0.0273644	0.0250674	0.0212723	0.0192749	0.0185759	0.0157795	0.0128833	0.0127834	0.00928793	0.00798961	0.00649156	0.00599221	0.00639169	0.00439429	0.00389494	0.00299611	0.00209727	0.00259662	0.00229701	0.00239688	0.00189753	0.00219714	0.00119844	0.00219714	0.000798961	0.00169779	0.00179766
EXP7	0.00139308	0.00522405	0.00719759	0.0112607	0.00951939	0.011609	0.0176457	0.0263524	0.0342466	0.0378454	0.0388902	0.0355236	0.036104	0.036104	0.0347109	0.0354075	0.0365684	0.0395867	0.0350592	0.0363362	0.0357557	0.0366845	0.0298352	0.0271651	0.03088	0.0298352	0.0254237	0.0188066	0.0176457	0.0184583	0.0163687	0.0112607	0.0112607	0.00859067	0.00847458	0.00650104	0.00417924	0.00673322	0.00452751	0.00406315	0.0034827	0.00243789	0.00301834	0.00267007	0.00290225	0.00255398	0.00301834	0.00267007	0.00220571
EXP7	0.00118892	0.00344787	0.00701462	0.00832243	0.0116514	0.0108192	0.0161693	0.0234217	0.0324575	0.0369754	0.0348353	0.0353109	0.039591	0.0370943	0.0369754	0.0332897	0.0413744	0.0419689	0.0387588	0.0419689	0.037451	0.0392343	0.0393532	0.0332897	0.0293663	0.0259184	0.0269885	0.0222328	0.0222328	0.0172393	0.0130781	0.013197	0.0107003	0.0103436	0.00856022	0.00677684	0.00499346	0.00451789	0.00487457	0.00475568	0.00309119	0.00249673	0.00273451	0.00190227	0.00285341	0.00190227	0.00261562	0.00190227	0.00261562
EXP7	0.00131176	0.00374789	0.00605909	0.00787057	0.00805797	0.00755825	0.0126804	0.016803	0.0232994	0.0263602	0.0254232	0.024861	0.026735	0.0262352	0.0266725	0.0306078	0.0309826	0.0344181	0.0362296	0.0350428	0.0385408	0.035605	0.0375414	0.0323568	0.0336061	0.0307327	0.0286714	0.0268599	0.0227372	0.0243613	0.0191767	0.0179899	0.0149291	0.0132426	0.0126179	0.0106815	0.00999438	0.00780811	0.0092448	0.00749578	0.00605909	0.00724592	0.00562184	0.00443501	0.00437254	0.00381036	0.0035605	0.00393529	0.0033731
EXP7	0.000875034	0.00273448	0.00464862	0.00470331	0.00694558	0.00798469	0.0101723	0.0132896	0.0145474	0.0189226	0.0196883	0.0235712	0.02379	0.0245556	0.0250479	0.0248838	0.0266339	0.0257041	0.0281652	0.0281105	0.0299699	0.0329779	0.0305168	0.0289855	0.0286574	0.0307903	0.0275636	0.0251025	0.0230243	0.0201258	0.0193054	0.0172819	0.014274	0.0138912	0.012688	0.0110473	0.00858627	0.00749248	0.00716434	0.00672683	0.00486738	0.00601586	0.00492207	0.0057971	0.00557834	0.00535958	0.00590648	0.00557834	0.00514083
EXP8	0.00871402	0.0324795	0.0392131	0.0359123	0.0381569	0.0385529	0.0394772	0.0378928	0.0450224	0.0381569	0.0410615	0.0368365	0.0327436	0.030235	0.0285186	0.0271983	0.0238975	0.0209929	0.0202007	0.0186163	0.0166359	0.0146554	0.0143913	0.0125429	0.0124109	0.00963824	0.00792184	0.00752575	0.00858199	0.00607341	0.00752575	0.00726168	0.00686559	0.00554529	0.00528123	0.00620544	0.0047531	0.00580935	0.00580935	0.0047531	0.00580935	0.00620544	0.00514919	0.00739372	0.00752575	0.00792184	0.00541326	0.00792184	0.00752575
EXP8	0.0131189	0.0551304	0.0915196	0.0807434	0.0399813	0.0616898	0.0915196	0.100109	0.107918	0.0643448	0.0452913	0.0237389	0.0178042	0.0146806	0.0142121	0.0146806	0.0153053	0.0170233	0.0162424	0.0140559	0.0145244	0.0109324	0.0087459	0.00780884	0.00437295	0.00499766	0.00343589	0.0040606	0.00343589	0.00343589	0.00249883	0.00249883	0.00171794	0.00281118	0.00187412	0.00140559	0.00156177	0.00140559	0.000624707	0.000780884	0.000937061	0.000312354	0.000624707	0.00046853	0.000312354	0.000312354	0.00046853	0.00046853	0
EXP8	0.010184	0.0431997	0.0489488	0.0571616	0.0602825	0.0494415	0.0584757	0.0666886	0.0770368	0.065046	0.0504271	0.0471419	0.0450066	0.0367937	0.028088	0.0295664	0.021025	0.0213535	0.0197109	0.0188896	0.0142904	0.0121551	0.0116623	0.00788436	0.00772011	0.00706307	0.00558476	0.00328515	0.00295664	0.00312089	0.00213535	0.00197109	0.000985545	0.00229961	0.0011498	0.00164258	0.000821288	0.00147832	0.000985545	0.00131406	0.00147832	0.00147832	0.00213535	0.000821288	0.00180683	0.0011498	0.00197109	0.00180683	0.00164258
EXP8	0.00930048	0.0387122	0.0487281	0.0515898	0.050159	0.0518283	0.0581876	0.0643879	0.0643879	0.0561208	0.0533386	0.0507154	0.0458665	0.0389507	0.0344197	0.0317965	0.0264706	0.0236089	0.0228935	0.0174086	0.0164547	0.0124801	0.0105723	0.0124006	0.00715421	0.00643879	0.0054849	0.00508744	0.00413355	0.00310016	0.00206677	0.00286169	0.00143084	0.00119237	0.00158983	0.00174881	0.00166932	0.00111288	0.00103339	0.00166932	0.00151033	0.00262321	0.00166932	0.00230525	0.00151033	0.00222576	0.00166932	0.000953895	0.00238474
EXP8	0.0121836	0.0455232	0.0727238	0.0846241	0.0538345	0.0533623	0.0761239	0.0960521	0.10153	0.0792406	0.0505289	0.034473	0.0252172	0.0175671	0.0185115	0.0155837	0.0180393	0.0182282	0.0153948	0.0124669	0.0106725	0.00840574	0.00821685	0.0083113	0.00821685	0.00642236	0.00576124	0.00358897	0.00387231	0.00491122	0.00311674	0.00188893	0.00236116	0.00160559	0.00103891	0.00179448	0.000944465	0.00028334	0.000755572	0.000755572	0.000944465	0.000566679	0.000377786	0.000377786	0.000472233	0.000566679	0.000472233	0.000850019	0.000944465
EXP8	0.00657955	0.0275976	0.0464224	0.0500777	0.0335374	0.0356392	0.0697249	0.094581	0.106278	0.0826099	0.0521795	0.0317098	0.0279631	0.022206	0.019099	0.0239422	0.0314356	0.0302476	0.0248561	0.026044	0.021018	0.0166316	0.013616	0.0101435	0.0116056	0.00913826	0.00996071	0.00657955	0.00493466	0.00456913	0.00511743	0.00301563	0.00328977	0.00347254	0.00246733	0.00219318	0.0021018	0.000731061	0.00118797	0.00109659	0.00109659	0.00100521	0.000822444	0.000731061	0.000456913	0.000822444	0.000639678	0.00036553	0.000913826
EXP8	0.00593535	0.0183066	0.0253862	0.0291762	0.0253146	0.0291047	0.0366133	0.0415475	0.0481979	0.0526316	0.0470538	0.0470538	0.0441934	0.0429062	0.041619	0.038115	0.0343965	0.0328947	0.0297483	0.0286041	0.0246711	0.0254577	0.0220252	0.0178776	0.0154462	0.01373	0.0114416	0.00943936	0.00808066	0.00736556	0.0062214	0.00636442	0.00443364	0.00393307	0.00300343	0.00314645	0.003504	0.00271739	0.00264588	0.00214531	0.00243135	0.00243135	0.0027889	0.003504	0.00336098	0.00286041	0.00286041	0.00321796	0.00357551
EXP8	0.00390654	0.0120144	0.0201224	0.0271983	0.0231444	0.0234392	0.0386231	0.0575662	0.0790153	0.0759195	0.0619886	0.0445935	0.0339058	0.0286725	0.0263138	0.0277143	0.0302941	0.0341269	0.0367804	0.033611	0.0307363	0.0259453	0.0222599	0.0213754	0.0185008	0.0174689	0.0139309	0.0133412	0.0117196	0.00958207	0.00936095	0.00663374	0.00707599	0.00501216	0.0036117	0.003538	0.00294833	0.00375912	0.0026535	0.00184271	0.00162158	0.0026535	0.00132675	0.00110562	0.00221125	0.001769	0.00140046	0.00147417	0.00125304
EXP8	0.00500819	0.0174323	0.0263893	0.0355389	0.0231147	0.0317827	0.0545122	0.0812867	0.103053	0.0835982	0.052297	0.0344794	0.0279303	0.0211885	0.0208032	0.0266782	0.034961	0.0407397	0.0343831	0.0359241	0.0301454	0.0218627	0.0191659	0.014543	0.0130983	0.0105942	0.00895695	0.0100164	0.00972744	0.00731966	0.00558605	0.0059713	0.00577868	0.00529712	0.00365983	0.00163729	0.00125205	0.00163729	0.00134836	0.00105942	0.00115574	0.000866802	0.00077049	0.000481556	0.00144467	0.0017336	0.000963113	0.00125205	0.000577868
EXP8	0.00327497	0.0113364	0.0151153	0.0214133	0.0226729	0.0250661	0.0333795	0.0457236	0.0586976	0.0628543	0.0597053	0.0520217	0.0515178	0.0487467	0.0421968	0.0367805	0.0352689	0.0379141	0.0333795	0.0330016	0.0298526	0.0264517	0.0258219	0.0216652	0.0152412	0.0168787	0.012722	0.0110845	0.00919511	0.00995088	0.00768359	0.0066759	0.00692782	0.00654994	0.00277113	0.0047865	0.00340093	0.00289709	0.00251921	0.00176345	0.00226729	0.00239325	0.00163749	0.000755763	0.00138556	0.00163749	0.00251921	0.000755763	0.00138556
E.FRET	0	0.4	0.8	1.2	1.60000	2.00000	2.40000	2.80000	3.20000	3.60000	4	4.40000	4.80000	5.20000	5.60000	6.00000	6.40000	6.80000	7.20000	7.60000	8	8.40000	8.80000	9.20000	9.60000	10.00000	10.40000	10.80000	11.20000	11.60000	12	12.40000	12.80000	13.20000	13.60000	14.00000	14.40000	14.80000	15.20000	15.60000	16	16.40000	16.80000	17.20000	17.60000	18.00000	18.40000	18.80000	19.20000
mean	0.0103601	0.0357813	0.0377211	0.0387331	0.0353978	0.0357525	0.037991	0.0402881	0.0417496	0.0397032	0.0360301	0.0331274	0.0313578	0.0284721	0.0256167	0.0230233	0.0224046	0.0202979	0.018967	0.0172378	0.0156583	0.0147696	0.0138428	0.0128893	0.0119841	0.0111626	0.0103297	0.00937661	0.0087721	0.00811211	0.00766378	0.00707435	0.00676003	0.00594195	0.00616829	0.00621451	0.0057024	0.00554289	0.00564457	0.00573915	0.00561918	0.00545805	0.00528329	0.0052636	0.00554359	0.00545177	0.00549996	0.00492147	0.00533317
[truncated: 52 more columns]
