# Supplementary material for: Evidence for low nanocompaction of heterochromatin in living embryonic stem cells
Source: EMBO J. 2023 Apr 21;42(12):e110286. doi: 10.15252/embj.2021110286 (PMC10267699; doi:10.15252/embj.2021110286)
Supplement: Supplementary file 8 — Source Data for Figure 1 [file EMBJ-42-e110286-s002.zip › Figure 1/1D/H3K9me3 ChIP-qPCR.xlsx]

## Sheet: data-FIGURE1C 1D
FIGURE 1C
ratio GFP/H2B: calculated upon determination of percentage of input for each chIP
BJ-WT	chIP-1 (Tech. Repl.1)	chIP-1 (Tech. Repl.2)	chIP-2 (Tech. Repl.1)	chIP-2 (Tech. Repl.2)	chIP-3 (Tech. Repl.1)	chIP-3 (Tech. Repl.2)	Mean	SD
Hoxa11	0.03262	0.03335	0.110262	0.094013	0.087717	0.0617219	0.0699473	0.0326207
Oct-pro	0.00124	0.017449	0.0132	0.023958	0.079766	0.078915	0.0357547	0.034566
oct3-4	0.02642	0.020352	0.0511	0.06003	0.12479	0.0922295	0.0624869	0.0399454
ActB	0.19505	0.248605	0.14304	0.15119	0.012723	0.041363	0.131995	0.0900047
Gapdh	0.00809	0.05839	0.026	0.010756	0.008859	0.0121	0.0206992	0.0195994
ETnERV2	0.00235	0.01068	0.02122	0.00361	0.00351	0.00927	0.00844	0.007124
Maj-Sat	0.01018	0.009833	0.00018	0.003165	0.009597	0.005826	0.0064635	0.00414134
IAPs	0.0048	0.04978	0.024721	0.002709	0.00267	0.00649	0.015195	0.0188864
BJ-H2B-GFP	chIP-1 (Tech. Repl.1)	chIP-1 (Tech. Repl.2)	chIP-2 (Tech. Repl.1)	chIP-2 (Tech. Repl.2)	chIP-3 (Tech. Repl.1)	chIP-3 (Tech. Repl.2)	Mean	SD
Hoxa11	4.37072	4.53303	5.8612	5.92064	7.0698	7.46179	5.86953	1.2658
Oct-pro	5.0021	5.70042	3.73712	3.20039	4.87779	4.7444	4.5437	0.911601
oct3-4	4.8296	4.29319	3.8012	4.25024	3.03548	2.93217	3.85698	0.751554
ActB	4.1465	4.86327	8.10469	4.37823	3.71773	3.04074	4.70853	1.7746
Gapdh	3.1864	4.86327	2.5702	2.82158	3.04512	2.98246	3.24484	0.820459
ETnERV2	2.8414	2.94078	4.00535	4.13235	3.94078	3.02437	3.48084	0.60333
Maj-Sat	2.1464	2.12423	2.93209	3.66021	2.21444	2.10956	2.53116	0.636741
IAPs	2.64938	3.16439	2.51111	2.75153	2.9034	2.86428	2.80735	0.226173
FIGURE 1D
ratio H3K9me3/H3: calculated upon determination of percentage of input for each chIP
BJ-WT	chIP-1 (Tech. Repl.1)	chIP-1 (Tech. Repl.2)	chIP-2 (Tech. Repl.1)	chIP-2 (Tech. Repl.2)	chIP-3 (Tech. Repl.1)	chIP-3 (Tech. Repl.2)	Mean	SD
Hoxa11	4.87241	4.72413	4.14481	4.37982	10.6926	10.1233	6.48952	3.05125
Oct-pro	1.11878	1.1744	1.03664	1.08664	2.89556	2.79557	1.6846	0.900948
oct3-4	2.2845	2.0589	1.47668	1.57668	4.95202	5.03452	2.89722	1.65107
ActB	1.1807	1.59423	3.6602	3.8142	4.73204	4.73204	3.28557	1.54243
Gapdh	1.7677	1.51776	2.00267	1.87674	3.92292	3.4292	2.4195	0.998607
ETnERV2	11.0956	11.372	14.8452	14.7819	13.1125	12.9789	13.031	1.60403
Maj-Sat	11.647	11.4473	13.1337	12.9837	19.7247	19.6241	14.7601	3.86709
IAPs	13.97	12.017	20.1746	20.859	25.4528	37.2843	21.6263	9.0936
ratio H3K9me3/H3: calculated upon determination of percentage of input for each chIP
BJ-H2B-GFP	chIP-1 (Tech. Repl.1)	chIP-1 (Tech. Repl.2)	chIP-2 (Tech. Repl.1)	chIP-2 (Tech. Repl.2)	chIP-3 (Tech. Repl.1)	chIP-3 (Tech. Repl.2)	Mean	SD
Hoxa11	7.31065	6.82108	3.02652	2.78652	8.8348	8.37569	6.19254	2.64642
Oct-pro	0.939523	1.07177	2.65721	2.3489	1.44747	1.32747	1.63206	0.705007
oct3-4	1.82766	2.66852	3.82273	3.02903	1.553	0.72903	2.27166	1.11626
ActB	1.61504	1.62348	3.26017	3.5884	4.23251	3.83247	3.02534	1.13447
Gapdh	2.80889	2.32265	3.00015	3.1005	3.06258	2.9005	2.86588	0.286815
ETnERV2	11.2422	12.042	13.0055	12.7463	15.455	15.8126	13.3839	1.85069
Maj-Sat	10.9163	11.2987	9.71474	9.83474	9.31474	8.42711	9.91772	1.05241
IAPs	19.5966	18.8288	21.9057	20.7163	30.4959	32.7441	24.0479	5.99906
