# Supplementary material for: Evidence for low nanocompaction of heterochromatin in living embryonic stem cells
Source: EMBO J. 2023 Apr 21;42(12):e110286. doi: 10.15252/embj.2021110286 (PMC10267699; doi:10.15252/embj.2021110286)
Supplement: Supplementary file 9 — Source Data for Figure 2 [file EMBJ-42-e110286-s004.zip]

Archive with 57 entries (40 files):
- Figure 2/
- Figure 2/.DS_Store
- __MACOSX/
- __MACOSX/Figure 2/
- __MACOSX/Figure 2/._.DS_Store
- Figure 2/2G/
- Figure 2/2G/.DS_Store
- __MACOSX/Figure 2/2G/
- __MACOSX/Figure 2/2G/._.DS_Store
- Figure 2/2G/Mean_FRET efficiency_ESCs vs 3T3.xlsx
- __MACOSX/Figure 2/2G/._Mean_FRET efficiency_ESCs vs 3T3.xlsx
- Figure 2/2G/3T3_FRET efficiency.tif
- Figure 2/2G/3t3_GFP intensity.tif
- Figure 2/2A/
- Figure 2/2A/ESCs_GFP intensity.tif
- __MACOSX/Figure 2/2A/
- __MACOSX/Figure 2/2A/._ESCs_GFP intensity.tif
- Figure 2/2A/ESCs_FRET efficiency.tif
- __MACOSX/Figure 2/2A/._ESCs_FRET efficiency.tif
- Figure 2/2A/Pearson Correlation FRET efficiency_GFP fluo intensity.xlsx
- __MACOSX/Figure 2/2A/._Pearson Correlation FRET efficiency_GFP fluo intensity.xlsx
- Figure 2/2A/Pearson correlation_graph.tiff
- __MACOSX/Figure 2/2A/._Pearson correlation_graph.tiff
- Figure 2/2F/
- Figure 2/2F/FRET efficiency distribution_ nucleosome rich foci_untreated_ATP depletion.xlsx
- __MACOSX/Figure 2/2F/
- __MACOSX/Figure 2/2F/._FRET efficiency distribution_ nucleosome rich foci_untreated_ATP depletion.xlsx
- Figure 2/2F/.DS_Store
- __MACOSX/Figure 2/2F/._.DS_Store
- Figure 2/2F/BJ_H2B_2FPs_atp depletion_bis green channel.tif
- __MACOSX/Figure 2/2F/._BJ_H2B_2FPs_atp depletion_bis green channel.tif
- Figure 2/2F/BJ_H2B_2FPs_atp depletion_FRET efficiency.tif
- __MACOSX/Figure 2/2F/._BJ_H2B_2FPs_atp depletion_FRET efficiency.tif
- Figure 2/2F/BJ_H2B_2FPs_atp depletion_red channel.tif
- __MACOSX/Figure 2/2F/._BJ_H2B_2FPs_atp depletion_red channel.tif
- Figure 2/2C/
- Figure 2/2C/~$Pearson Correlation FRET intensity GFP live cells.xlsx
- __MACOSX/Figure 2/2C/
- __MACOSX/Figure 2/2C/._~$Pearson Correlation FRET intensity GFP live cells.xlsx
- Figure 2/2C/Pearson Correlation_FRET efficiency_ GFP fluo intensity.xlsx
- __MACOSX/Figure 2/2C/._Pearson Correlation_FRET efficiency_ GFP fluo intensity.xlsx
- Figure 2/2D/
- Figure 2/2D/.DS_Store
- __MACOSX/Figure 2/2D/
- __MACOSX/Figure 2/2D/._.DS_Store
- Figure 2/2D/FRET efficiency % all nuclei vs nucleosome rich foci.xlsx
- __MACOSX/Figure 2/2D/._FRET efficiency % all nuclei vs nucleosome rich foci.xlsx
- Figure 2/2E/
- Figure 2/2E/FRET efficiency distribution_ all nuclei vs nucleosome rich foci.xlsx
- __MACOSX/Figure 2/2E/
- __MACOSX/Figure 2/2E/._FRET efficiency distribution_ all nuclei vs nucleosome rich foci.xlsx
- Figure 2/2B/
- Figure 2/2B/ESCs_GFP intensity.tif
- __MACOSX/Figure 2/2B/
- __MACOSX/Figure 2/2B/._ESCs_GFP intensity.tif
- Figure 2/2B/.DS_Store
- __MACOSX/Figure 2/2B/._.DS_Store
