# Supplementary material for: Evidence for low nanocompaction of heterochromatin in living embryonic stem cells
Source: EMBO J. 2023 Apr 21;42(12):e110286. doi: 10.15252/embj.2021110286 (PMC10267699; doi:10.15252/embj.2021110286)
Supplement: Supplementary file 9 — Source Data for Figure 2 [file EMBJ-42-e110286-s004.zip › Figure 2/2G/Mean_FRET efficiency_ESCs vs 3T3.xlsx]

## Sheet: FRET %_3T3_exp 20_07_24
FRET experiment 20_07_24		Mean FRET efficiency
	Data name
	3t3_h2b2fp_efret_t2 fixed at 2219_002	18.8
	3t3_h2b2fp_efret_t2 fixed at 2219_004	25.3
	3t3_h2b2fp_efret_t2 fixed at 2219_007	21.4

## Sheet: FRET %_3T3_exp 20_11_12
FRET experiment 20_11_12		Mean FRET efficiency
	Data name
	3T3_H2B_2FPS_001	19.9
	3T3_H2B_2FPS_002	17.7
	3T3_H2B_2FPS_005	20.8
	3T3_H2B_2FPS_008	18.9
	3T3_H2B_2FPS_009	24.3
	3T3_H2B_2FPS_014	18.1
	3T3_H2B_2FPS_016	16.6
	3T3_H2B_2FPS_018	20.4
	3T3_H2B_2FPS_019	16.5
	3T3_H2B_2FPS_024	23.6

## Sheet: FRET %_3T3_exp 20_11_18
FRET experiment 20_11_18		Mean FRET efficiency
	Data name
	3T3_H2B_2FP_001	22
	3T3_H2B_2FP_008	20.9
	3T3_H2B_2FP_009	22.8
	3T3_H2B_2FP_010	19.8
	3T3_H2B_2FP_012	24.5

## Sheet: FRET %_3T3_merge
Nucleosome -rich foci 3T3 cells	Mean FRET efficiency
FRET experiment 20_07_24
3t3_h2b2fp_efret_t2 fixed at 2219_002	18.8
3t3_h2b2fp_efret_t2 fixed at 2219_004	25.3
3t3_h2b2fp_efret_t2 fixed at 2219_007	21.4
FRET experiment 20_11_12
3T3_H2B_2FPS_001	19.9
3T3_H2B_2FPS_002	17.7
3T3_H2B_2FPS_005	20.8
3T3_H2B_2FPS_008	18.9
3T3_H2B_2FPS_009	24.3
3T3_H2B_2FPS_014	18.1
3T3_H2B_2FPS_016	16.6
3T3_H2B_2FPS_018	20.4
3T3_H2B_2FPS_019	16.5
3T3_H2B_2FPS_024	23.6
FRET experiment 20_11_18
3T3_H2B_2FP_001_bis	22
3T3_H2B_2FP_008	20.9
3T3_H2B_2FP_009	22.8
3T3_H2B_2FP_010	19.8
3T3_H2B_2FP_012	24.5
Average	20.6833
Stdev	2.68114

## Sheet: FRET %_ESCs_3T3 graph Fig2G
	Nucleosome-rich foci ESCs	Nucleosome -rich foci 3T3 cells
	Mean FRET efficiency	Mean FRET efficiency
	11.3809	18.8
	11.3748	25.3
	0.845664	21.4
	6.24759	19.9
	2.06143	17.7
	2.86496	20.8
	11.3696	18.9
	8.11363	24.3
	9.12875	18.1
	11.37	16.6
	11.0349	20.4
	4.79357	16.5
	4.67879	23.6
	6.20591	22
	3.42729	20.9
	2.43436	22.8
	1.66479	19.8
	3.43054	24.5
	11.2093
Mean	6.50719	20.6833
SD	3.92505	2.68114
