# Supplementary material for: Evidence for low nanocompaction of heterochromatin in living embryonic stem cells
Source: EMBO J. 2023 Apr 21;42(12):e110286. doi: 10.15252/embj.2021110286 (PMC10267699; doi:10.15252/embj.2021110286)
Supplement: Supplementary file 9 — Source Data for Figure 2 [file EMBJ-42-e110286-s004.zip › Figure 2/2F/FRET efficiency distribution_ nucleosome rich foci_untreated_ATP depletion.xlsx]

## Sheet: ESCs_Nucleosome-foci_Untreated
EFRET	0	0.4	0.8	1.2	1.6	2	2.4	2.8	3.2	3.6	4	4.4	4.8	5.2	5.6	6	6.4	6.8	7.2	7.6	8	8.4	8.8	9.2	9.6	10	10.4	10.8	11.2	11.6	12	12.4	12.8	13.2	13.6	14	14.4	14.8	15.2	15.6	16	16.4	16.8	17.2	17.6	18	18.4	18.8	19.2
bj_h2b_2fps_007_7cells_1	0	0.0449438	0.0140449	0.00561798	0.0140449	0.0140449	0.0168539	0.0140449	0.0168539	0.00842697	0.011236	0.0308989	0.0140449	0.0140449	0.0196629	0.0393258	0.0337079	0.0421348	0.0337079	0.011236	0.0252809	0.0308989	0.0308989	0.0224719	0.0168539	0.0196629	0.0252809	0.0168539	0.0224719	0.0168539	0.0224719	0.0168539	0.011236	0.00842697	0.00842697	0.00842697	0.0168539	0.0168539	0.0224719	0.0196629	0.011236	0.011236	0.011236	0.00842697	0.00842697	0	0.00280899	0	0.00561798
bj_h2b_2fps_10cells	0	0.0247748	0.00675676	0.00675676	0.00900901	0.00900901	0.018018	0.00900901	0.0112613	0.018018	0.0225225	0.0225225	0.0247748	0.0292793	0.045045	0.0247748	0.0292793	0.027027	0.0225225	0.0337838	0.0247748	0.018018	0.0225225	0.018018	0.0315315	0.0247748	0.0112613	0.0157658	0.027027	0.0202703	0.018018	0.0337838	0.018018	0.0157658	0.0157658	0.0202703	0.00675676	0.00900901	0.0225225	0.00900901	0.0135135	0.0135135	0.00675676	0.00675676	0.0135135	0.00225225	0.018018	0.0112613	0.00900901
2fps_003_9cells	0	0.473684	0.0328947	0.0328947	0.0197368	0.0131579	0.0131579	0.0328947	0.0131579	0.0263158	0.00657895	0.0263158	0.0131579	0	0	0.0131579	0.00657895	0.00657895	0.00657895	0	0	0	0	0	0	0	0	0.00657895	0.00657895	0.00657895	0.00657895	0	0.00657895	0.0131579	0	0	0.00657895	0	0.00657895	0.00657895	0	0.00657895	0.0131579	0.00657895	0.00657895	0	0.00657895	0.0197368	0.0197368
bj1_h2b 2fps_004_8cells	0	0.657534	0.0273973	0.0547945	0	0.0273973	0.0410959	0.0273973	0	0.0273973	0.0136986	0	0.0273973	0.0273973	0	0	0	0	0.0136986	0.0136986	0	0	0	0	0	0	0	0	0	0	0	0	0	0	0	0	0	0	0	0.0136986	0	0	0	0	0	0	0	0	0
bj1_h2b 2fps_005_5cells	0	0.661017	0.0169492	0.0254237	0.0254237	0.0338983	0.0169492	0.0169492	0.00847458	0	0.0338983	0.0254237	0.00847458	0.0254237	0	0.00847458	0.0169492	0	0	0	0.00847458	0	0	0	0	0	0	0	0	0	0	0.00847458	0	0	0	0	0	0	0	0	0	0	0	0	0	0	0	0	0.00847458
bj1_h2b 2fps_011_6cells	0	0.0247748	0.00675676	0.00675676	0.00900901	0.00900901	0.018018	0.00900901	0.0112613	0.018018	0.0225225	0.0225225	0.0247748	0.0292793	0.045045	0.0247748	0.0292793	0.027027	0.0225225	0.0337838	0.0247748	0.018018	0.0225225	0.018018	0.0315315	0.0247748	0.0112613	0.0157658	0.027027	0.0202703	0.018018	0.0337838	0.018018	0.0157658	0.0157658	0.0202703	0.00675676	0.00900901	0.0225225	0.00900901	0.0135135	0.0135135	0.00675676	0.00675676	0.0135135	0.00225225	0.018018	0.0112613	0.00900901
bj1_h2b 2fps_016_8cells	0	0.360731	0.022831	0.022831	0.0319635	0.0273973	0.022831	0.00913242	0.022831	0.0136986	0.00456621	0.0182648	0.0456621	0.00913242	0.0182648	0.022831	0.0182648	0.0182648	0	0.00456621	0.0136986	0.00913242	0	0.00456621	0.00456621	0.00913242	0	0	0.00456621	0.00456621	0	0	0.00913242	0	0	0	0.00456621	0.00456621	0	0	0	0	0.00913242	0.00456621	0	0.00913242	0	0	0.00913242
bj_h2b_2fps_002_7cells	0	0.041958	0.0122378	0.0157343	0.013986	0.0122378	0.020979	0.0122378	0.020979	0.0262238	0.0332168	0.0402098	0.0384615	0.0472028	0.0716783	0.041958	0.041958	0.0262238	0.0454545	0.0262238	0.0104895	0.020979	0.0122378	0.027972	0.013986	0.020979	0.0192308	0.0174825	0.0227273	0.027972	0.0122378	0.00524476	0.00874126	0.0104895	0.013986	0.0034965	0.00874126	0.00174825	0.0034965	0.00524476	0.00524476	0.00699301	0.00699301	0.00524476	0	0.00524476	0	0.00699301	0.00174825
bj_h2b_2fps_007_7cells	0	0.0449438	0.0140449	0.00561798	0.0140449	0.0140449	0.0168539	0.0140449	0.0168539	0.00842697	0.011236	0.0308989	0.0140449	0.0140449	0.0196629	0.0393258	0.0337079	0.0421348	0.0337079	0.011236	0.0252809	0.0308989	0.0308989	0.0224719	0.0168539	0.0196629	0.0252809	0.0168539	0.0224719	0.0168539	0.0224719	0.0168539	0.011236	0.00842697	0.00842697	0.00842697	0.0168539	0.0168539	0.0224719	0.0196629	0.011236	0.011236	0.011236	0.00842697	0.00842697	0	0.00280899	0	0.00561798
bj_h2b_2fps_10cells_2	0	0.0384615	0.0025641	0.0128205	0.0102564	0.00769231	0.0205128	0.0102564	0.0102564	0.025641	0.025641	0.0179487	0.025641	0.0358974	0.0410256	0.0282051	0.025641	0.0282051	0.0153846	0.0307692	0.0205128	0.0179487	0.0230769	0.0205128	0.0230769	0.025641	0.0153846	0.0205128	0.0333333	0.0102564	0.0128205	0.0282051	0.0205128	0.0179487	0.0153846	0.0205128	0.00769231	0.00512821	0.0205128	0.00512821	0.0153846	0.0179487	0.0102564	0.00512821	0.0102564	0.0025641	0.0153846	0.0128205	0.0102564
bj_h2b_2fps_004_6cells	0	0.166667	0.0166667	0.0166667	0.0333333	0.0166667	0	0.0333333	0.0666667	0.0166667	0.0333333	0.0833333	0.15	0	0.05	0.1	0.0166667	0	0.0166667	0.0166667	0.0333333	0.0166667	0	0	0.0333333	0.0166667	0	0.0166667	0	0.0166667	0	0	0	0	0	0.0166667	0	0	0	0	0	0	0	0	0	0.0166667	0	0	0
bj_h2b_2fps_007_5cells	0	0.409091	0	0.0151515	0.0606061	0.0151515	0.030303	0	0.0606061	0.0757576	0.030303	0.030303	0	0	0.0454545	0.030303	0	0.0151515	0	0	0.0151515	0.0151515	0	0	0	0.0151515	0	0	0	0	0.0151515	0	0	0.0151515	0	0.0151515	0	0	0	0	0	0	0	0	0	0	0.0151515	0	0.0151515
bj_h2b_2fps_7cells_2	0	0.259091	0.0272727	0.0272727	0.00909091	0.0318182	0.00909091	0.0227273	0.0272727	0.05	0.05	0.0227273	0.0272727	0.0227273	0.0318182	0.0181818	0.0454545	0.0454545	0.00454546	0.00454546	0.0227273	0.00454546	0.0136364	0.00909091	0.0181818	0	0.0227273	0.00909091	0.0136364	0.00454546	0	0.00454546	0.00454546	0.00909091	0.00454546	0.00454546	0.00909091	0.00454546	0.00454546	0.00909091	0	0.00454546	0	0	0	0.00454546	0.00454546	0.0136364	0.00454546
bj_h2b-2fps_ctrl_003_11cells	0	0.652542	0.0169492	0.0338983	0.0338983	0.00847458	0	0.0254237	0.00847458	0.00847458	0.0169492	0.0423729	0.0169492	0.0338983	0.00847458	0.00847458	0	0	0	0	0	0	0	0	0.00847458	0	0	0	0	0	0	0	0	0.00847458	0	0.00847458	0	0.00847458	0	0	0.0169492	0.00847458	0	0	0	0.00847458	0	0.00847458	0.00847458
bj_h2b-2fps_ctrl_005_13cells	0	0.603175	0.047619	0.031746	0.015873	0.031746	0.015873	0.047619	0.015873	0.031746	0	0.031746	0.031746	0.015873	0.015873	0	0	0	0.015873	0.015873	0.015873	0.015873	0	0	0	0	0	0	0	0	0	0	0	0	0	0	0	0	0	0	0	0	0	0	0	0	0	0	0
bj_h2b-2fps_ctrl_007_12cells	0	0.316832	0.0495049	0.0594059	0.039604	0.0693069	0.0495049	0.039604	0.0693069	0	0.029703	0.029703	0.029703	0.00990099	0.019802	0.029703	0.029703	0	0.019802	0.00990099	0.00990099	0.00990099	0	0.00990099	0	0	0.00990099	0	0	0	0	0	0	0	0	0	0	0	0.00990099	0	0	0.019802	0.00990099	0	0	0	0	0	0
bj_h2b-2fps_ctrl_019_15cells	0	0.00746269	0.00746269	0.00373134	0.011194	0	0.00373134	0.011194	0.0149254	0.011194	0.0149254	0.0261194	0.0335821	0.0186567	0.0447761	0.0186567	0.0485075	0.0298507	0.0298507	0.0223881	0.0186567	0.0298507	0.0298507	0.0261194	0.0410448	0.0261194	0.0634328	0.0410448	0.0261194	0.0223881	0.0149254	0.0261194	0.011194	0.0149254	0.0223881	0.0149254	0.0186567	0.00746269	0.0149254	0.00746269	0	0.00373134	0.011194	0.011194	0.00746269	0	0	0	0.00373134
E.FRET	0	0.4	0.8	1.2	1.60000	2.00000	2.40000	2.80000	3.20000	3.60000	4	4.40000	4.80000	5.20000	5.60000	6.00000	6.40000	6.80000	7.20000	7.60000	8	8.40000	8.80000	9.20000	9.60000	10.00000	10.40000	10.80000	11.20000	11.60000	12	12.40000	12.80000	13.20000	13.60000	14.00000	14.40000	14.80000	15.20000	15.60000	16	16.40000	16.80000	17.20000	17.60000	18.00000	18.40000	18.80000	19.20000
mean	0	0.281628	0.0189384	0.0221836	0.0206514	0.0200619	0.0184572	0.0196986	0.0232385	0.0215297	0.0211959	0.0294889	0.0309228	0.019574	0.0280343	0.0263616	0.0220999	0.0181208	0.0164891	0.0138042	0.0158194	0.0139931	0.0109203	0.0105378	0.0140844	0.0119156	0.0119859	0.0103892	0.0121153	0.0098366	0.00839376	0.0102273	0.00701252	0.00809553	0.00615821	0.00830396	0.00603222	0.00492066	0.00882053	0.00614988	0.0051222	0.00691606	0.00568354	0.00371056	0.00401053	0.00300779	0.00490086	0.00495199	0.00650032
[truncated: 52 more columns]

## Sheet: ESCs_Nucleo_Foci_ATP_Dep
EFRET	0	0.4	0.8	1.2	1.6	2	2.4	2.8	3.2	3.6	4	4.4	4.8	5.2	5.6	6	6.4	6.8	7.2	7.6	8	8.4	8.8	9.2	9.6	10	10.4	10.8	11.2	11.6	12	12.4	12.8	13.2	13.6	14	14.4	14.8	15.2	15.6	16	16.4	16.8	17.2	17.6	18	18.4	18.8	19.2
BJ_2FPS_atp17min_serie4	0	0	0	0	0	0.00204499	0	0	0	0.00204499	0	0	0.00204499	0.00204499	0	0.00204499	0.00204499	0.00204499	0.00613497	0	0.0122699	0.00613497	0.0102249	0.0204499	0.00408998	0.0184049	0.0184049	0.0102249	0.0184049	0.0184049	0.0143149	0.0204499	0.0224949	0.0122699	0.0102249	0.0143149	0.00613497	0.0143149	0.00408998	0.00613497	0.00408998	0.00613497	0.00408998	0.00204499	0.00204499	0.00204499	0.00408998	0	0
BJ_2FPS_atp17min_serie3	0	0	0	0	0	0	0	0	0	0.00238663	0	0.00238663	0	0.00238663	0.00477327	0.00477327	0.00477327	0.00715991	0.00238663	0.00715991	0.00238663	0.0119332	0.0119332	0.026253	0.0238663	0.0310263	0.0214797	0.0286396	0.0357995	0.0286396	0.0357995	0.0310263	0.0238663	0.0357995	0.0334129	0.0357995	0.026253	0.0381862	0.0119332	0.0119332	0.0310263	0.00477327	0.0143198	0.00477327	0.0143198	0.00954654	0	0.00238663	0.00715991
BJ_2FPS_atp19min_serie2	0	0	0	0	0	0	0	0	0	0	0.00218818	0	0.00218818	0	0.00218818	0.00656455	0.00437637	0.00875273	0.00656455	0.00875273	0.0175055	0.00437637	0.0153173	0.0196937	0.0153173	0.0196937	0.02407	0.0175055	0.0350109	0.0328228	0.0371991	0.0415755	0.0459519	0.0328228	0.0393873	0.0196937	0.0371991	0.0175055	0.0175055	0.0109409	0.0153173	0.0218818	0.0153173	0.0153173	0.00656455	0.00875273	0.00656455	0.00437637	0.00437637
BJ_2FPS_atp19min_serie1	0	0	0	0	0	0	0	0	0	0	0	0	0.00244499	0	0	0	0	0	0	0	0.00733496	0	0.00977995	0.00488998	0.00733496	0	0.00733496	0.00488998	0.0195599	0.00733496	0.00488998	0.00733496	0.0122249	0.0244499	0.0366748	0.0317848	0.0366748	0.0293399	0.0317848	0.0171149	0.0293399	0.0293399	0.0293399	0.0268949	0.0317848	0.0268949	0.0195599	0.0122249	0.00977995
BJ_2FPS_atp21min_serie2	0	0	0	0	0	0	0	0	0	0	0	0	0	0	0	0	0	0	0	0	0	0	0	0	0	0	0	0	0	0	0.0030581	0	0	0	0	0.0030581	0	0.00611621	0	0	0	0	0	0.0030581	0	0	0	0	0
BJ_2FPS_atp21min_serie3	0	0	0	0	0	0	0	0	0	0	0	0	0	0	0	0	0.000957854	0	0.000957854	0.000957854	0	0.00287356	0.00287356	0.00287356	0.00191571	0.000957854	0.00287356	0.00478927	0.00287356	0.00478927	0.00478927	0.00574713	0.0105364	0.00766283	0.00766283	0.00670498	0.00670498	0.0124521	0.0153257	0.00766283	0.0143678	0.00862069	0.00670498	0.0153257	0.00574713	0.00478927	0.00478927	0.00574713	0.000957854
BJ_2FPS_atp21min_serie4	0	0	0	0	0	0	0	0	0	0	0	0	0	0	0	0	0.000957854	0	0.000957854	0.000957854	0	0.00287356	0.00287356	0.00287356	0.00191571	0.000957854	0.00287356	0.00478927	0.00287356	0.00478927	0.00478927	0.00574713	0.0105364	0.00766283	0.00766283	0.00670498	0.00670498	0.0124521	0.0153257	0.00766283	0.0143678	0.00862069	0.00670498	0.0153257	0.00574713	0.00478927	0.00478927	0.00574713	0.000957854
BJ_2FPS_atp21min_serie1	0	0	0	0	0	0	0	0	0	0	0.00122699	0.00122699	0	0	0	0	0.00368098	0	0	0.00245399	0.00368098	0.00858896	0.00981595	0.00858896	0.00613497	0.0147239	0.00981595	0.0134969	0.0196319	0.0122699	0.0184049	0.0171779	0.0368098	0.0319018	0.0306748	0.0257669	0.0257669	0.0159509	0.0196319	0.0294479	0.0233129	0.0269939	0.0257669	0.0110429	0.0147239	0.0147239	0.00981595	0.00981595	0.00981595
E.FRET	0	0.4	0.8	1.2	1.60000	2.00000	2.40000	2.80000	3.20000	3.60000	4	4.40000	4.80000	5.20000	5.60000	6.00000	6.40000	6.80000	7.20000	7.60000	8	8.40000	8.80000	9.20000	9.60000	10.00000	10.40000	10.80000	11.20000	11.60000	12	12.40000	12.80000	13.20000	13.60000	14.00000	14.40000	14.80000	15.20000	15.60000	16	16.40000	16.80000	17.20000	17.60000	18.00000	18.40000	18.80000	19.20000
mean	0	0	0	0	0	0.000255624	0	0	0	0.000553953	0.000426897	0.000451704	0.00083477	0.000553953	0.000870182	0.00167285	0.00209891	0.0022447	0.00212523	0.00253529	0.00539725	0.00459757	0.0078523	0.0107028	0.00757187	0.0107206	0.0108566	0.0105419	0.0167693	0.0136313	0.0154056	0.0161323	0.0203026	0.0190712	0.0207126	0.0179785	0.0181798	0.0182897	0.0144496	0.0113622	0.0164777	0.0132956	0.0127805	0.0117229	0.0101165	0.0089427	0.00620112	0.00503727	0.00413099
[truncated: 52 more columns]

## Sheet: mean FRET% _ -ATP_graph
Nucleosome-rich foci	Nucleosome-rich foci
Mean FRET %	Mean FRET %
Untreated	- ATP
11.3809	24.42
11.3748	18.33
0.845664	18.44
6.24759	21.45
2.06143	29.65
2.86496	28.46
11.3696	28.47
8.11363	22.08
9.12875
11.37
11.0349
4.79357
4.67879
6.20591
3.42729
2.43436
1.66479
3.43054
11.2093
