# Supplementary material for: Evidence for low nanocompaction of heterochromatin in living embryonic stem cells
Source: EMBO J. 2023 Apr 21;42(12):e110286. doi: 10.15252/embj.2021110286 (PMC10267699; doi:10.15252/embj.2021110286)
Supplement: Supplementary file 9 — Source Data for Figure 2 [file EMBJ-42-e110286-s004.zip › Figure 2/2C/Pearson Correlation_FRET efficiency_ GFP fluo intensity.xlsx]

## Sheet: Pearson corr GFP vs FRET
Perason correlation between GFP fluorescence intensity and FRET efficiciency %
Living ESCs BJ H2B-2FPs
Experiment name	Number of cells per acquisition
		All nuclei pixels			Nucleosome-rich foci
Experiment 17-12-01		thecor.cor	P value		thecor.cor	P value
bj1_h2b 2fps_002	5	-0.132696	1.11832e-168		-0.0963692	0.0152107
bj1_h2b 2fps_004	5	-0.181392	7.99723e-133		-0.0142555	0.000791324
bj1_h2b 2fps_005	7	-0.138987	1.24866e-84		0.0278723	0.0867204
bj1_h2b 2fps_009	6	-0.0181995	1.03898e-99		0.0349409	0.157976
bj1_h2b 2fps_016	8	-0.0432759	1.6285e-84		-0.011605	0.00872779
Experiment 17-12-07
bj_h2b_2fps_001	9	-0.0791012	2.751e-46		0.0573495	1.7389e-05
bj_h2b_2fps_002	7	-0.0148672	1.45263e-286		0.0270501	2.04744e-05
bj_h2b_2fps_006	8	-0.0541555	1.40558e-176		0.0502684	0.0353045
Experiment 17-12-08
bj_h2b_2fps_001	6	-0.0514105	2.37686e-18		0.00154262	7.32861e-09
bj_h2b_2fps_004	6	-0.0145604	4.13513e-282		-0.0922385	0.0641106
bj_h2b_2fps_007	5	0.0292559	1.74193e-205		-0.0519643	0.0467656
Experiment 18-01-22
bj_2fps_ctrl_001	7	-0.189359	1.70694e-20		0.0121048	0.000121082
bj_2fps_ctrl_002	10	-0.0617823	1.89057e-18		-0.0400573	0.137067
bj_2fps_ctrl_005	7	-0.0966691	6.8543e-27		0.0850125	0.103956
Experiment 18-02-15
bj_2fps_ctrl_001	6	-0.0583122	4.06294e-75		0.0424824	0.157508
bj_2fps_ctrl_005	4	-0.140682	4.18236e-06		-0.0506447	0.0120624
Total cell number	106
Mean		-0.0778872	2.61398e-07		-0.00115693	0.0516474
