# Supplementary material for: Evidence for low nanocompaction of heterochromatin in living embryonic stem cells
Source: EMBO J. 2023 Apr 21;42(12):e110286. doi: 10.15252/embj.2021110286 (PMC10267699; doi:10.15252/embj.2021110286)
Supplement: Supplementary file 9 — Source Data for Figure 2 [file EMBJ-42-e110286-s004.zip › Figure 2/2D/FRET efficiency % all nuclei vs nucleosome rich foci.xlsx]

## Sheet: FRET% all pixels_nucleorichfoci
Living ESCs BJ H2B-2FPs
	FRET efficiency (%)
	All nuclei pixels	Nucleosome-rich foci
	14.6502	11.3809
	14.0677	11.3748
	10.4373
	9.29578	6.24759
	11.1106	2.06143
	8.47898	2.86496
	10.422	11.3696
	8.91102	8.11363
	10.0181	9.12875
	8.44998	11.37
	8.87514	11.0349
	7.3653	4.79357
	9.40282	4.67879
	10.562	6.20591
	11.0359	3.42729
	12.0067	2.43436
	12.991	1.66479
	10.8634	3.43054
	9.99498	11.2093
	8.43633
	7.76912
	8.91767
	8.36609
	9.22042
	7.35108
	9.59342
	8.02313
	9.33089
	9.57825
	12.3932
	10.9454
	11.2304
	12.2499
	12.1293
	14.6832
	12.8165
	11.1984
	9.83385
	8.57174
	10.8223
	7.08867
	6.77541
	9.19827
	7.4704
	7.06344
	11.9865
	11.7227
	11.9398
	11.8638
	11.9302
	10.7006
	12.5066
	12.4657
	14.5734
	12.8561
	13.061
	13.3149
	11.8322
	13.6132
	11.4482
	11.6082
	10.0377
	13.3952
	10.3216
	9.03823
	8.10971
	8.07098
	8.69669
	8.60003
	8.1281
	9.57921
	11.4511
	9.09709
	10.6419
	9.71273
	10.0582
	9.15001
Mean	10.4092	6.82172
SD	1.98495	3.78445
