# Supplementary material for: Evidence for low nanocompaction of heterochromatin in living embryonic stem cells
Source: EMBO J. 2023 Apr 21;42(12):e110286. doi: 10.15252/embj.2021110286 (PMC10267699; doi:10.15252/embj.2021110286)
Supplement: Supplementary file 9 — Source Data for Figure 2 [file EMBJ-42-e110286-s004.zip › Figure 2/2E/FRET efficiency distribution_ all nuclei vs nucleosome rich foci.xlsx]

## Sheet: ESCs_Nucleosome-rich_foci
EFRET	0	0.4	0.8	1.2	1.6	2	2.4	2.8	3.2	3.6	4	4.4	4.8	5.2	5.6	6	6.4	6.8	7.2	7.6	8	8.4	8.8	9.2	9.6	10	10.4	10.8	11.2	11.6	12	12.4	12.8	13.2	13.6	14	14.4	14.8	15.2	15.6	16	16.4	16.8	17.2	17.6	18	18.4	18.8	19.2
bj_h2b_2fps_007_7cells_1	0	0.0449438	0.0140449	0.00561798	0.0140449	0.0140449	0.0168539	0.0140449	0.0168539	0.00842697	0.011236	0.0308989	0.0140449	0.0140449	0.0196629	0.0393258	0.0337079	0.0421348	0.0337079	0.011236	0.0252809	0.0308989	0.0308989	0.0224719	0.0168539	0.0196629	0.0252809	0.0168539	0.0224719	0.0168539	0.0224719	0.0168539	0.011236	0.00842697	0.00842697	0.00842697	0.0168539	0.0168539	0.0224719	0.0196629	0.011236	0.011236	0.011236	0.00842697	0.00842697	0	0.00280899	0	0.00561798
bj_h2b_2fps_10cells	0	0.0247748	0.00675676	0.00675676	0.00900901	0.00900901	0.018018	0.00900901	0.0112613	0.018018	0.0225225	0.0225225	0.0247748	0.0292793	0.045045	0.0247748	0.0292793	0.027027	0.0225225	0.0337838	0.0247748	0.018018	0.0225225	0.018018	0.0315315	0.0247748	0.0112613	0.0157658	0.027027	0.0202703	0.018018	0.0337838	0.018018	0.0157658	0.0157658	0.0202703	0.00675676	0.00900901	0.0225225	0.00900901	0.0135135	0.0135135	0.00675676	0.00675676	0.0135135	0.00225225	0.018018	0.0112613	0.00900901
2fps_003_9cells	0	0.473684	0.0328947	0.0328947	0.0197368	0.0131579	0.0131579	0.0328947	0.0131579	0.0263158	0.00657895	0.0263158	0.0131579	0	0	0.0131579	0.00657895	0.00657895	0.00657895	0	0	0	0	0	0	0	0	0.00657895	0.00657895	0.00657895	0.00657895	0	0.00657895	0.0131579	0	0	0.00657895	0	0.00657895	0.00657895	0	0.00657895	0.0131579	0.00657895	0.00657895	0	0.00657895	0.0197368	0.0197368
bj1_h2b 2fps_004_8cells	0	0.657534	0.0273973	0.0547945	0	0.0273973	0.0410959	0.0273973	0	0.0273973	0.0136986	0	0.0273973	0.0273973	0	0	0	0	0.0136986	0.0136986	0	0	0	0	0	0	0	0	0	0	0	0	0	0	0	0	0	0	0	0.0136986	0	0	0	0	0	0	0	0	0
bj1_h2b 2fps_005_5cells	0	0.661017	0.0169492	0.0254237	0.0254237	0.0338983	0.0169492	0.0169492	0.00847458	0	0.0338983	0.0254237	0.00847458	0.0254237	0	0.00847458	0.0169492	0	0	0	0.00847458	0	0	0	0	0	0	0	0	0	0	0.00847458	0	0	0	0	0	0	0	0	0	0	0	0	0	0	0	0	0.00847458
bj1_h2b 2fps_011_6cells	0	0.0247748	0.00675676	0.00675676	0.00900901	0.00900901	0.018018	0.00900901	0.0112613	0.018018	0.0225225	0.0225225	0.0247748	0.0292793	0.045045	0.0247748	0.0292793	0.027027	0.0225225	0.0337838	0.0247748	0.018018	0.0225225	0.018018	0.0315315	0.0247748	0.0112613	0.0157658	0.027027	0.0202703	0.018018	0.0337838	0.018018	0.0157658	0.0157658	0.0202703	0.00675676	0.00900901	0.0225225	0.00900901	0.0135135	0.0135135	0.00675676	0.00675676	0.0135135	0.00225225	0.018018	0.0112613	0.00900901
bj1_h2b 2fps_016_8cells	0	0.360731	0.022831	0.022831	0.0319635	0.0273973	0.022831	0.00913242	0.022831	0.0136986	0.00456621	0.0182648	0.0456621	0.00913242	0.0182648	0.022831	0.0182648	0.0182648	0	0.00456621	0.0136986	0.00913242	0	0.00456621	0.00456621	0.00913242	0	0	0.00456621	0.00456621	0	0	0.00913242	0	0	0	0.00456621	0.00456621	0	0	0	0	0.00913242	0.00456621	0	0.00913242	0	0	0.00913242
bj_h2b_2fps_002_7cells	0	0.041958	0.0122378	0.0157343	0.013986	0.0122378	0.020979	0.0122378	0.020979	0.0262238	0.0332168	0.0402098	0.0384615	0.0472028	0.0716783	0.041958	0.041958	0.0262238	0.0454545	0.0262238	0.0104895	0.020979	0.0122378	0.027972	0.013986	0.020979	0.0192308	0.0174825	0.0227273	0.027972	0.0122378	0.00524476	0.00874126	0.0104895	0.013986	0.0034965	0.00874126	0.00174825	0.0034965	0.00524476	0.00524476	0.00699301	0.00699301	0.00524476	0	0.00524476	0	0.00699301	0.00174825
bj_h2b_2fps_007_7cells	0	0.0449438	0.0140449	0.00561798	0.0140449	0.0140449	0.0168539	0.0140449	0.0168539	0.00842697	0.011236	0.0308989	0.0140449	0.0140449	0.0196629	0.0393258	0.0337079	0.0421348	0.0337079	0.011236	0.0252809	0.0308989	0.0308989	0.0224719	0.0168539	0.0196629	0.0252809	0.0168539	0.0224719	0.0168539	0.0224719	0.0168539	0.011236	0.00842697	0.00842697	0.00842697	0.0168539	0.0168539	0.0224719	0.0196629	0.011236	0.011236	0.011236	0.00842697	0.00842697	0	0.00280899	0	0.00561798
bj_h2b_2fps_10cells_2	0	0.0384615	0.0025641	0.0128205	0.0102564	0.00769231	0.0205128	0.0102564	0.0102564	0.025641	0.025641	0.0179487	0.025641	0.0358974	0.0410256	0.0282051	0.025641	0.0282051	0.0153846	0.0307692	0.0205128	0.0179487	0.0230769	0.0205128	0.0230769	0.025641	0.0153846	0.0205128	0.0333333	0.0102564	0.0128205	0.0282051	0.0205128	0.0179487	0.0153846	0.0205128	0.00769231	0.00512821	0.0205128	0.00512821	0.0153846	0.0179487	0.0102564	0.00512821	0.0102564	0.0025641	0.0153846	0.0128205	0.0102564
bj_h2b_2fps_004_6cells	0	0.166667	0.0166667	0.0166667	0.0333333	0.0166667	0	0.0333333	0.0666667	0.0166667	0.0333333	0.0833333	0.15	0	0.05	0.1	0.0166667	0	0.0166667	0.0166667	0.0333333	0.0166667	0	0	0.0333333	0.0166667	0	0.0166667	0	0.0166667	0	0	0	0	0	0.0166667	0	0	0	0	0	0	0	0	0	0.0166667	0	0	0
bj_h2b_2fps_007_5cells	0	0.409091	0	0.0151515	0.0606061	0.0151515	0.030303	0	0.0606061	0.0757576	0.030303	0.030303	0	0	0.0454545	0.030303	0	0.0151515	0	0	0.0151515	0.0151515	0	0	0	0.0151515	0	0	0	0	0.0151515	0	0	0.0151515	0	0.0151515	0	0	0	0	0	0	0	0	0	0	0.0151515	0	0.0151515
bj_h2b_2fps_7cells_2	0	0.259091	0.0272727	0.0272727	0.00909091	0.0318182	0.00909091	0.0227273	0.0272727	0.05	0.05	0.0227273	0.0272727	0.0227273	0.0318182	0.0181818	0.0454545	0.0454545	0.00454546	0.00454546	0.0227273	0.00454546	0.0136364	0.00909091	0.0181818	0	0.0227273	0.00909091	0.0136364	0.00454546	0	0.00454546	0.00454546	0.00909091	0.00454546	0.00454546	0.00909091	0.00454546	0.00454546	0.00909091	0	0.00454546	0	0	0	0.00454546	0.00454546	0.0136364	0.00454546
bj_h2b-2fps_ctrl_003_11cells	0	0.652542	0.0169492	0.0338983	0.0338983	0.00847458	0	0.0254237	0.00847458	0.00847458	0.0169492	0.0423729	0.0169492	0.0338983	0.00847458	0.00847458	0	0	0	0	0	0	0	0	0.00847458	0	0	0	0	0	0	0	0	0.00847458	0	0.00847458	0	0.00847458	0	0	0.0169492	0.00847458	0	0	0	0.00847458	0	0.00847458	0.00847458
bj_h2b-2fps_ctrl_005_13cells	0	0.603175	0.047619	0.031746	0.015873	0.031746	0.015873	0.047619	0.015873	0.031746	0	0.031746	0.031746	0.015873	0.015873	0	0	0	0.015873	0.015873	0.015873	0.015873	0	0	0	0	0	0	0	0	0	0	0	0	0	0	0	0	0	0	0	0	0	0	0	0	0	0	0
bj_h2b-2fps_ctrl_007_12cells	0	0.316832	0.0495049	0.0594059	0.039604	0.0693069	0.0495049	0.039604	0.0693069	0	0.029703	0.029703	0.029703	0.00990099	0.019802	0.029703	0.029703	0	0.019802	0.00990099	0.00990099	0.00990099	0	0.00990099	0	0	0.00990099	0	0	0	0	0	0	0	0	0	0	0	0.00990099	0	0	0.019802	0.00990099	0	0	0	0	0	0
bj_h2b-2fps_ctrl_019_15cells	0	0.00746269	0.00746269	0.00373134	0.011194	0	0.00373134	0.011194	0.0149254	0.011194	0.0149254	0.0261194	0.0335821	0.0186567	0.0447761	0.0186567	0.0485075	0.0298507	0.0298507	0.0223881	0.0186567	0.0298507	0.0298507	0.0261194	0.0410448	0.0261194	0.0634328	0.0410448	0.0261194	0.0223881	0.0149254	0.0261194	0.011194	0.0149254	0.0223881	0.0149254	0.0186567	0.00746269	0.0149254	0.00746269	0	0.00373134	0.011194	0.011194	0.00746269	0	0	0	0.00373134
E.FRET	0	0.4	0.8	1.2	1.60000	2.00000	2.40000	2.80000	3.20000	3.60000	4	4.40000	4.80000	5.20000	5.60000	6.00000	6.40000	6.80000	7.20000	7.60000	8	8.40000	8.80000	9.20000	9.60000	10.00000	10.40000	10.80000	11.20000	11.60000	12	12.40000	12.80000	13.20000	13.60000	14.00000	14.40000	14.80000	15.20000	15.60000	16	16.40000	16.80000	17.20000	17.60000	18.00000	18.40000	18.80000	19.20000
mean	0	0.281628	0.0189384	0.0221836	0.0206514	0.0200619	0.0184572	0.0196986	0.0232385	0.0215297	0.0211959	0.0294889	0.0309228	0.019574	0.0280343	0.0263616	0.0220999	0.0181208	0.0164891	0.0138042	0.0158194	0.0139931	0.0109203	0.0105378	0.0140844	0.0119156	0.0119859	0.0103892	0.0121153	0.0098366	0.00839376	0.0102273	0.00701252	0.00809553	0.00615821	0.00830396	0.00603222	0.00492066	0.00882053	0.00614988	0.0051222	0.00691606	0.00568354	0.00371056	0.00401053	0.00300779	0.00490086	0.00495199	0.00650032
[truncated: 52 more columns]

## Sheet: ESC_All_Nuclei
E.FRET	0	0.4	0.8	1.2	1.60000	2.00000	2.40000	2.80000	3.20000	3.60000	4	4.40000	4.80000	5.20000	5.60000	6.00000	6.40000	6.80000	7.20000	7.60000	8	8.40000	8.80000	9.20000	9.60000	10.00000	10.40000	10.80000	11.20000	11.60000	12	12.40000	12.80000	13.20000	13.60000	14.00000	14.40000	14.80000	15.20000	15.60000	16	16.40000	16.80000	17.20000	17.60000	18.00000	18.40000	18.80000	19.20000
EXP1	0.0202532	0.0514768	0.0421941	0.0303797	0.035443	0.0312236	0.0278481	0.028692	0.0244726	0.0261603	0.0168776	0.0151899	0.0227848	0.0168776	0.00759494	0.0118143	0.0101266	0.00759494	0.00506329	0.00675105	0.00421941	0.00253165	0.00843882	0.00590717	0.00506329	0.00421941	0.00337553	0.00590717	0.00421941	0.00590717	0.00843882	0.00506329	0.00421941	0.0092827	0.0126582	0.0109705	0.0092827	0.0151899	0.0151899	0.0118143	0.014346	0.0135021	0.0109705	0.0109705	0.0160338	0.0160338	0.0168776	0.014346	0.0160338
EXP1	0.0200765	0.0506692	0.0458891	0.0315488	0.0487572	0.0334608	0.0344168	0.0325048	0.0363289	0.0305927	0.0229446	0.0219885	0.0181644	0.0191205	0.0124283	0.0114723	0.00764818	0.0124283	0.00764818	0.00860421	0.00764818	0.00478011	0.00286807	0.00669216	0.00764818	0.00764818	0.00764818	0.00764818	0.00764818	0.00860421	0.00573614	0.00382409	0.00956023	0.00669216	0.0143403	0.00860421	0.0143403	0.0143403	0.0105163	0.0191205	0.0133843	0.00764818	0.0162524	0.00764818	0.00860421	0.00956023	0.00764818	0.0124283	0.0105163
EXP1	0.0192308	0.0470085	0.0555556	0.0395299	0.0438034	0.0384615	0.0352564	0.0331197	0.0384615	0.0277778	0.0224359	0.0192308	0.0213675	0.0160256	0.0106838	0.0128205	0.00961538	0.00961538	0.0117521	0.0106838	0.00854701	0.00213675	0.00534188	0.0042735	0.00320513	0.00641026	0.00534188	0.00641026	0.00747863	0.00320513	0.00641026	0.00747863	0.00641026	0.00641026	0.00320513	0.00854701	0.00641026	0.00747863	0.00747863	0.0192308	0.0117521	0.00961538	0.0128205	0.0117521	0.0149573	0.0117521	0.0117521	0.0106838	0.00747863
EXP1	0.00921659	0.0454246	0.0427913	0.0348914	0.0302831	0.0355497	0.0263331	0.0289664	0.0276498	0.0256748	0.0243581	0.0230415	0.0236998	0.0184332	0.0125082	0.0111916	0.0118499	0.00921659	0.00526662	0.00855826	0.00724161	0.00789993	0.00329164	0.00658328	0.00921659	0.00394997	0.00460829	0.00789993	0.00394997	0.00592495	0.00789993	0.00526662	0.00855826	0.00658328	0.00724161	0.00658328	0.00789993	0.0131666	0.0151415	0.0131666	0.0118499	0.0131666	0.0131666	0.0138249	0.0177749	0.0125082	0.0125082	0.00855826	0.00789993
EXP1	0.00828729	0.0552486	0.0552486	0.0524862	0.0359116	0.0220994	0.0220994	0.0138122	0.019337	0.0303867	0.0138122	0.0138122	0.0165746	0.0110497	0.0138122	0.0138122	0.0110497	0.00828729	0.0110497	0.00552486	0	0.00828729	0.00276243	0.00552486	0.00276243	0.00552486	0.00828729	0.00276243	0.00828729	0.00552486	0.00828729	0.00828729	0.019337	0.00828729	0.0110497	0.019337	0.0138122	0.0276243	0.00552486	0.0110497	0.0110497	0.038674	0.0110497	0.0110497	0.00828729	0.0110497	0.00828729	0.00276243	0.0138122
EXP1	0.0156454	0.0286832	0.0234681	0.0325945	0.0169492	0.0156454	0.0182529	0.0260756	0.0273794	0.0234681	0.0169492	0.0104302	0.0143416	0.0104302	0.00912647	0.0065189	0.00912647	0.00912647	0.0065189	0.0156454	0.00912647	0.00521512	0.00521512	0.00521512	0.00521512	0.00391134	0.00521512	0.00260756	0.00521512	0.00782269	0.00521512	0.00260756	0.0065189	0.0130378	0.0065189	0.0143416	0.00782269	0.00912647	0.0143416	0.0065189	0.0130378	0.011734	0.0208605	0.0247718	0.0143416	0.0234681	0.0130378	0.0156454	0.0156454
EXP1	0.0150115	0.039261	0.0381062	0.0323326	0.0254042	0.0369515	0.0381062	0.0277136	0.0184758	0.0242494	0.0230947	0.0196305	0.0207852	0.0115473	0.0103926	0.0115473	0.00461894	0.00577367	0	0.00577367	0.00115473	0.00577367	0.00808314	0.00808314	0.00808314	0.00461894	0.00461894	0.00808314	0.00230947	0.00923788	0.00230947	0.0138568	0.00923788	0.0034642	0.0103926	0.0127021	0.00923788	0.0127021	0.0184758	0.0115473	0.02194	0.0150115	0.00923788	0.0127021	0.0127021	0.0150115	0.0207852	0.0115473	0.0138568
EXP1	0.0149925	0.0569715	0.0389805	0.0427286	0.0427286	0.0397301	0.0232384	0.0322339	0.0284858	0.0307346	0.0254873	0.0187406	0.0232384	0.0112444	0.0142429	0.0224888	0.0134933	0.0089955	0.00824588	0.00974513	0.0112444	0.00974513	0.00974513	0.005997	0.00674663	0.00674663	0.0112444	0.00749625	0.00449775	0.00674663	0.00524738	0.00674663	0.005997	0.0089955	0.00824588	0.00824588	0.005997	0.00449775	0.00749625	0.00974513	0.011994	0.0142429	0.0104948	0.0112444	0.0112444	0.0149925	0.00824588	0.005997	0.00449775
EXP1	0.0264106	0.060024	0.060024	0.0480192	0.0516206	0.0456182	0.0456182	0.0444178	0.027611	0.0252101	0.0240096	0.0156062	0.0240096	0.0108043	0.0168067	0.00840336	0.0108043	0.0060024	0.00840336	0.0108043	0.00960384	0.00720288	0.00720288	0.00360144	0.00480192	0.00840336	0.00960384	0.00480192	0.00720288	0.00480192	0.00360144	0.0060024	0.00960384	0.00720288	0.0108043	0.0120048	0.0060024	0.0060024	0.0120048	0.00840336	0.0120048	0.0120048	0.00840336	0.0132053	0.00720288	0.00360144	0.00480192	0.0060024	0.00720288
EXP1	0.0277008	0.065097	0.067867	0.065097	0.0540166	0.0360111	0.0415512	0.0415512	0.0277008	0.0401662	0.0290859	0.031856	0.0249307	0.0207756	0.0207756	0.0180055	0.0124654	0.00554017	0.00969529	0.00692521	0.0110803	0.00277008	0.00554017	0.00692521	0.00138504	0.00831025	0.00415512	0.00415512	0.00969529	0.00554017	0.00415512	0.00969529	0.00415512	0.00277008	0.00831025	0.00138504	0.00415512	0.00554017	0.0110803	0.00277008	0.00831025	0.00138504	0.00415512	0.0110803	0.00969529	0.00692521	0.00831025	0.00831025	0.00969529
EXP1	0.012035	0.0547046	0.0525164	0.0459519	0.036105	0.0371991	0.0295405	0.0339168	0.0339168	0.0371991	0.0251641	0.0164114	0.0317287	0.0153173	0.0109409	0.00765864	0.0109409	0.012035	0.0175055	0.00656455	0.00984683	0.0109409	0.00547046	0.00547046	0.0109409	0.00547046	0.00765864	0.00547046	0.00656455	0.00875274	0.0109409	0.00875274	0.00109409	0.00218818	0.00656455	0.00875274	0.00547046	0.00765864	0.00328228	0.012035	0.00984683	0.00547046	0.012035	0.0131291	0.0142232	0.0109409	0.00765864	0.00875274	0.00984683
EXP1	0.0150038	0.0652663	0.0525131	0.0532633	0.0592648	0.0442611	0.0547637	0.0390098	0.0472618	0.0472618	0.0457614	0.0367592	0.0382596	0.0285071	0.0270068	0.0157539	0.0172543	0.012003	0.0165041	0.0142536	0.0105026	0.0112528	0.0105026	0.00750188	0.00675169	0.00900225	0.00675169	0.00975244	0.00375094	0.00450113	0.00525131	0.00525131	0.00375094	0.00150038	0.0060015	0.00525131	0.00300075	0.00675169	0.00375094	0.00225056	0.00450113	0.00225056	0.00525131	0.00225056	0.00300075	0.00150038	0.00750188	0.00450113	0.00450113
EXP1	0.0253807	0.0524535	0.0592217	0.0609137	0.0659898	0.0524535	0.0744501	0.0642978	0.0507614	0.0541455	0.0456853	0.0406091	0.0253807	0.0219966	0.0253807	0.0186125	0.0101523	0.00846024	0.0101523	0.00338409	0.00507614	0.0118443	0.00507614	0.0118443	0.00338409	0.00507614	0	0.00338409	0.00676819	0	0.00338409	0.00169205	0.00507614	0.00507614	0.00169205	0.00169205	0.00338409	0.00676819	0.00338409	0.00169205	0.00338409	0.00338409	0.00169205	0.00169205	0.00169205	0.00676819	0.00338409	0.00507614	0.00338409
EXP1	0.0118906	0.0677765	0.0546968	0.0451843	0.0451843	0.0416171	0.0380499	0.0297265	0.0475624	0.0368609	0.039239	0.0368609	0.0225922	0.0273484	0.0321046	0.0142687	0.020214	0.0107015	0.0166468	0.0178359	0.0142687	0.00713436	0.0130797	0.0059453	0.00475624	0.00475624	0.00713436	0.00713436	0.00356718	0.00475624	0.0107015	0.00356718	0.00356718	0.00118906	0.00237812	0.00237812	0.00118906	0.00356718	0.0059453	0.00475624	0.00356718	0.00475624	0.00237812	0.00356718	0.0059453	0.00951249	0.00356718	0.00832342	0.00237812
EXP1	0.0267296	0.0786164	0.0597484	0.0518868	0.0487421	0.0613208	0.0440252	0.0487421	0.0471698	0.0424528	0.0345912	0.0393082	0.0251572	0.0283019	0.0283019	0.0141509	0.0110063	0.0141509	0.00943396	0.0110063	0.00628931	0.0125786	0.00786164	0.00943396	0.00628931	0.00628931	0.00314465	0.00786164	0.00471698	0.00314465	0	0.00786164	0.00471698	0.00314465	0.00786164	0.00157233	0.00314465	0.00314465	0.00786164	0.00628931	0.00314465	0.00314465	0.00314465	0.00314465	0.00314465	0.00157233	0.00314465	0.00471698	0.00314465
EXP1	0.0207547	0.0528302	0.0528302	0.0735849	0.0566038	0.0584906	0.0566038	0.0471698	0.0433962	0.0415094	0.0339623	0.0528302	0.0396226	0.0433962	0.0226415	0.0113208	0.0264151	0.0169811	0.00566038	0.00943396	0.0113208	0.00566038	0.00943396	0.00377358	0.00754717	0.00377358	0.00377358	0.00566038	0.0113208	0	0.00566038	0	0.00377358	0	0.00188679	0	0.00188679	0.00943396	0.00566038	0.00566038	0.00566038	0.00377358	0.00377358	0	0	0.00377358	0.00188679	0.00377358	0.00188679
EXP1	0.0109689	0.0411335	0.0265082	0.0402194	0.0347349	0.0301645	0.0338208	0.0310786	0.0265082	0.0274223	0.0283364	0.0292505	0.0219378	0.0338208	0.0219378	0.0155393	0.011883	0.0109689	0.0109689	0.0127971	0.00914077	0.0100548	0.00548446	0.00457038	0.00731261	0.00639854	0.00914077	0.00457038	0.00914077	0.00365631	0.00274223	0.00639854	0.00731261	0.00548446	0.00365631	0.00548446	0.00365631	0.00548446	0.00548446	0.00548446	0.00457038	0.00639854	0.00457038	0.00639854	0.00822669	0.0127971	0.0127971	0.0109689	0.00914077
EXP1	0.0167742	0.036129	0.0374194	0.0322581	0.0348387	0.0322581	0.0193548	0.0283871	0.036129	0.0258065	0.0348387	0.0322581	0.0219355	0.036129	0.0219355	0.0141935	0.0180645	0.0167742	0.0180645	0.0103226	0.0116129	0.00903226	0.0103226	0.00516129	0.00903226	0.00645161	0.00516129	0.00516129	0.00903226	0.00516129	0.00645161	0.00516129	0.00387097	0.00387097	0.00774194	0.0103226	0.0116129	0.00903226	0.00387097	0.00516129	0.00387097	0.00516129	0.00516129	0.0103226	0.00774194	0.00387097	0.00645161	0.00774194	0.00903226
EXP1	0.0119048	0.0502646	0.042328	0.0383598	0.0436508	0.0238095	0.031746	0.0330688	0.0304233	0.021164	0.0145503	0.0251323	0.0291005	0.0185185	0.010582	0.0171958	0.0119048	0.00925926	0.0145503	0.00925926	0.00529101	0.00661376	0.00661376	0.010582	0.00529101	0.00925926	0.0026455	0.00793651	0.00925926	0.00661376	0.00925926	0.00925926	0.00132275	0.00396825	0.00396825	0.00396825	0.00925926	0.0132275	0.00925926	0.0171958	0.00529101	0.00925926	0.00529101	0.0145503	0.0119048	0.0132275	0.0171958	0.00925926	0.00925926
EXP1	0.00687285	0.0319097	0.0289642	0.0333824	0.0373098	0.0314188	0.0333824	0.0353461	0.0294551	0.0319097	0.0309278	0.0196367	0.0270005	0.0191458	0.0201276	0.0216004	0.0211095	0.0137457	0.0211095	0.0152185	0.0157094	0.0103093	0.0137457	0.00687285	0.0103093	0.012273	0.0127639	0.00932744	0.00932744	0.0108002	0.0103093	0.00834561	0.00687285	0.00736377	0.00785469	0.00392734	0.0112911	0.00589102	0.00785469	0.00490918	0.0054001	0.00785469	0.0054001	0.00589102	0.00638193	0.00589102	0.0054001	0.00589102	0.00589102
EXP1	0.0111607	0.0256696	0.0284598	0.0340402	0.030692	0.0295759	0.0279018	0.0295759	0.0273438	0.0239955	0.0267857	0.0239955	0.0212054	0.0206473	0.0273438	0.015067	0.0200893	0.0223214	0.016183	0.015067	0.015067	0.0128348	0.0106027	0.0122768	0.0128348	0.0122768	0.0117188	0.0128348	0.0145089	0.00892857	0.0100446	0.00613839	0.00892857	0.0106027	0.00613839	0.00892857	0.0111607	0.0078125	0.00892857	0.00613839	0.00725446	0.00837054	0.00837054	0.0111607	0.00613839	0.00892857	0.00669643	0.00837054	0.00837054
EXP1	0.0098832	0.0300988	0.0440252	0.0426774	0.0381851	0.0332435	0.032345	0.0345912	0.0309973	0.0251572	0.0336927	0.0260557	0.0256065	0.0202156	0.0211141	0.0242588	0.0188679	0.0211141	0.0188679	0.0125786	0.0143756	0.0193172	0.0161725	0.00898473	0.0116801	0.00673854	0.00718778	0.00539084	0.0098832	0.00718778	0.00898473	0.00808625	0.00628931	0.00808625	0.00584007	0.00673854	0.0098832	0.00808625	0.00584007	0.00898473	0.00898473	0.00628931	0.00628931	0.00224618	0.00584007	0.00898473	0.00628931	0.00673854	0.0098832
EXP1	0.0107369	0.0317228	0.0297706	0.0361152	0.0351391	0.0283065	0.0278184	0.0263543	0.0273304	0.0268424	0.0317228	0.0244021	0.0219619	0.0258663	0.0156174	0.0180576	0.0195217	0.0141532	0.0185456	0.0107369	0.0122011	0.00976086	0.0122011	0.0126891	0.00732064	0.0131772	0.00780869	0.00829673	0.00780869	0.00976086	0.011225	0.00536847	0.0107369	0.00488043	0.0068326	0.00488043	0.0068326	0.0068326	0.00780869	0.00927282	0.00488043	0.0068326	0.00732064	0.00927282	0.00780869	0.0068326	0.00732064	0.0107369	0.00927282
EXP1	0.00567303	0.0283651	0.0330067	0.0304281	0.0371325	0.0314595	0.0288809	0.0299123	0.0195977	0.0257865	0.0221764	0.0206292	0.0201135	0.0165034	0.0221764	0.0139247	0.0159876	0.0159876	0.0170191	0.0128932	0.0180505	0.0144404	0.0149562	0.0108303	0.00928314	0.00928314	0.013409	0.0108303	0.00722022	0.00876741	0.0123775	0.00928314	0.0123775	0.0103146	0.00722022	0.00876741	0.0051573	0.00928314	0.00567303	0.0108303	0.00670449	0.00876741	0.0108303	0.00670449	0.00722022	0.00773595	0.00876741	0.00618876	0.0113461
EXP3	0.0106383	0.0437352	0.0472813	0.0390071	0.0449173	0.0520095	0.0484634	0.0401891	0.0307329	0.034279	0.0401891	0.034279	0.0295508	0.0200946	0.0260047	0.0283688	0.0177305	0.0212766	0.0153664	0.0177305	0.0130024	0.0153664	0.0106383	0.0153664	0.0200946	0.0106383	0.0189125	0.0130024	0.0070922	0	0.00827423	0.00945626	0.00591017	0.00118203	0.00827423	0.00472813	0.00472813	0.00945626	0.00472813	0.0035461	0.0035461	0.00591017	0.0035461	0.00472813	0.00236407	0.0035461	0.00472813	0.00472813	0.00236407
EXP3	0.0110132	0.0363436	0.0374449	0.0506608	0.0407489	0.0330396	0.0506608	0.0429515	0.0429515	0.0473568	0.0429515	0.0330396	0.0352423	0.0231278	0.0374449	0.0253304	0.0242291	0.0209251	0.0154185	0.0198238	0.0121145	0.00770925	0.0110132	0.0154185	0.00330396	0.0121145	0.00550661	0.00660793	0.00440529	0.00881057	0.00881057	0.00330396	0.00991189	0.00660793	0.00550661	0.00770925	0.00770925	0.00550661	0.00770925	0.00550661	0.00770925	0.00440529	0	0.00330396	0.00440529	0.00440529	0.00220264	0.00660793	0.00881057
EXP3	0.0195652	0.0391304	0.0543478	0.05	0.0369565	0.0565217	0.0282609	0.0413043	0.0413043	0.0391304	0.0434783	0.0521739	0.0456522	0.0217391	0.0413043	0.0152174	0.026087	0.00869565	0.00869565	0.0108696	0.026087	0.0217391	0.0130435	0.00652174	0.0152174	0.00434783	0.00652174	0.0108696	0.00434783	0.00652174	0.00217391	0.00217391	0.00217391	0.00652174	0.0108696	0.00652174	0.00217391	0.00434783	0.00217391	0.00217391	0.00217391	0.00217391	0.00434783	0.00217391	0.00434783	0	0.00869565	0.00434783	0.0108696
EXP3	0.0139252	0.0304613	0.0335074	0.0426458	0.0422106	0.0356832	0.0374238	0.0409051	0.0409051	0.0374238	0.0300261	0.0308964	0.0343777	0.024369	0.0317668	0.02698	0.0147955	0.0191471	0.0200174	0.0178416	0.0152306	0.0139252	0.0117493	0.016101	0.010879	0.00957354	0.00913838	0.0113142	0.00870322	0.00826806	0.0078329	0.0078329	0.00609225	0.00696258	0.00826806	0.00696258	0.0113142	0.0078329	0.00696258	0.00435161	0.00348129	0.00696258	0.00696258	0.00261097	0.00391645	0.00391645	0.00304613	0.00478677	0.00565709
EXP3	0.00580672	0.0273745	0.0315222	0.0244712	0.0323517	0.0344255	0.0327665	0.0248859	0.0340108	0.0327665	0.0261302	0.0236416	0.0273745	0.0257155	0.0228121	0.0223973	0.0174202	0.0157611	0.0165906	0.0145168	0.0153463	0.0157611	0.0149316	0.0165906	0.012443	0.0186645	0.0145168	0.0111987	0.0111987	0.00871008	0.00871008	0.012443	0.0157611	0.00912484	0.0111987	0.00871008	0.0103691	0.00871008	0.00995438	0.00871008	0.00663625	0.00580672	0.00663625	0.00539195	0.00622148	0.00663625	0.00622148	0.00539195	0.00539195
EXP3	0.0115869	0.0342569	0.040806	0.0448363	0.0342569	0.0342569	0.0352645	0.0342569	0.040806	0.0322418	0.0352645	0.0397985	0.0322418	0.0302267	0.0256927	0.0231738	0.0216625	0.0246851	0.0146096	0.0161209	0.0176322	0.018136	0.0166247	0.0166247	0.0130982	0.0176322	0.0100756	0.0125945	0.0070529	0.00755668	0.0115869	0.0105793	0.00806045	0.00755668	0.00453401	0.0105793	0.00554156	0.00806045	0.00403023	0.00554156	0.00453401	0.00654912	0.00403023	0.00654912	0.00151134	0.00654912	0.00503778	0.00251889	0.00352645
EXP3	0.00789733	0.0276407	0.0271471	0.0271471	0.0320829	0.0301086	0.0350444	0.0315893	0.0340573	0.0281343	0.0350444	0.0281343	0.0306022	0.0320829	0.0286278	0.0231984	0.017769	0.0251728	0.0197433	0.0202369	0.0207305	0.017769	0.0157947	0.0172754	0.0172754	0.0108588	0.011846	0.0128332	0.0123396	0.0138203	0.00987167	0.0108588	0.00740375	0.00839092	0.00839092	0.005923	0.00789733	0.00493583	0.00394867	0.005923	0.00542942	0.00444225	0.00444225	0.00691017	0.00444225	0.00394867	0.00542942	0.0029615	0.00444225
EXP3	0.0121408	0.0319709	0.0424929	0.0335896	0.0368272	0.0368272	0.038446	0.0339943	0.0420882	0.0433023	0.038446	0.0339943	0.0295427	0.0279239	0.029138	0.0234723	0.0242817	0.0178066	0.0186159	0.0121408	0.0153784	0.0157831	0.0105221	0.0129502	0.0137596	0.00930797	0.0133549	0.00809389	0.00930797	0.00809389	0.00849858	0.00607042	0.0072845	0.00526103	0.00607042	0.00607042	0.00971267	0.00445164	0.00445164	0.00890328	0.00485633	0.00404694	0.00607042	0.00364225	0.00364225	0.00364225	0.00404694	0.00323756	0.00323756
EXP3	0.00970378	0.0388151	0.0377937	0.0459653	0.0280899	0.0393258	0.0331971	0.03524	0.03524	0.03524	0.031665	0.0306435	0.0275792	0.0291113	0.0199183	0.0240041	0.026047	0.0173647	0.0188968	0.0194076	0.0178754	0.0158325	0.0127681	0.014811	0.0158325	0.0107252	0.0153218	0.00715015	0.00663943	0.0122574	0.0102145	0.0061287	0.00868233	0.0081716	0.00561798	0.00357508	0.00663943	0.00663943	0.00459653	0.00459653	0.00357508	0.00510725	0.00561798	0.00357508	0.0040858	0.00561798	0.00868233	0.00663943	0.0020429
EXP3	0.0107261	0.0375413	0.0416667	0.0433168	0.0433168	0.0371287	0.0441419	0.0367162	0.0375413	0.0375413	0.0346535	0.039604	0.0309406	0.0317657	0.0301155	0.0235149	0.025165	0.0189769	0.0181518	0.015264	0.0123762	0.0132013	0.00990099	0.0119637	0.0115512	0.00948845	0.0107261	0.00948845	0.00825083	0.00907591	0.00948845	0.0070132	0.00288779	0.00412541	0.00660066	0.00577558	0.00660066	0.00412541	0.00577558	0.00330033	0.0049505	0.00330033	0.00618812	0.00412541	0.00783828	0.00371287	0.00371287	0.00412541	0.0049505
EXP4	0.00959024	0.0496949	0.0540541	0.0479512	0.0470793	0.0409765	0.0462075	0.0453357	0.0427201	0.0496949	0.0496949	0.0401046	0.0305144	0.0296425	0.0374891	0.0200523	0.0200523	0.0191805	0.0122058	0.0183086	0.0139494	0.00959024	0.00610288	0.0113339	0.0104621	0.00610288	0.0122058	0.00261552	0.00784656	0.00610288	0.0043592	0.00523104	0.00697472	0.0043592	0.00610288	0.00261552	0.00261552	0.0043592	0.00523104	0.00261552	0.0043592	0.0043592	0	0.00261552	0.00348736	0.00610288	0.00348736	0.00697472	0.00087184
EXP4	0.0125392	0.0543365	0.061651	0.0606061	0.0438871	0.0512017	0.0407524	0.0438871	0.0386625	0.0637409	0.045977	0.0449321	0.0355277	0.0250784	0.030303	0.0240334	0.0376176	0.0167189	0.015674	0.00731452	0.00417973	0.00417973	0.00626959	0.00940439	0.00940439	0.00417973	0.00417973	0.00731452	0.00522466	0.00626959	0.00522466	0.00731452	0.00417973	0.00522466	0.00417973	0.00208986	0.00522466	0.00104493	0.0031348	0.0031348	0.00522466	0.00626959	0.00104493	0.00522466	0.0031348	0.00522466	0.00417973	0.0031348	0.00731452
EXP4	0.010274	0.0525114	0.0547945	0.0388128	0.0399543	0.0319635	0.033105	0.0342466	0.0216895	0.0308219	0.0251142	0.0159817	0.0228311	0.0159817	0.0136986	0.00684932	0.010274	0.0114155	0.00799087	0.0114155	0.00570776	0.010274	0.00684932	0.0114155	0.00456621	0.00456621	0.00913242	0.00570776	0.010274	0.00228311	0.00684932	0.00684932	0.0125571	0.00684932	0.00799087	0.00913242	0.00684932	0.00913242	0.0125571	0.00684932	0.010274	0.00456621	0.00799087	0.010274	0.0125571	0.00456621	0.0159817	0.00570776	0.010274
EXP4	0.025522	0.0684455	0.0580046	0.0707657	0.0614849	0.0487239	0.0487239	0.037123	0.0406032	0.0382831	0.0359629	0.0301624	0.0243619	0.0359629	0.0197216	0.00580046	0.0116009	0.00696056	0.0139211	0.00580046	0.00696056	0.00464037	0.00928074	0.00812065	0.00232019	0.00928074	0.00580046	0.00232019	0.00928074	0.00116009	0.00580046	0.00348028	0.00696056	0.00232019	0.00580046	0.00116009	0.00464037	0.00580046	0.00580046	0.00580046	0.00696056	0.00348028	0.00580046	0.00580046	0.00464037	0.00580046	0.00348028	0.00464037	0.00812065
EXP4	0.0159027	0.0430309	0.0383536	0.0383536	0.04116	0.0289991	0.0346118	0.0233863	0.0289991	0.0355472	0.0271282	0.0233863	0.0196445	0.0224509	0.0233863	0.0196445	0.01029	0.01029	0.02058	0.0121609	0.0140318	0.00935454	0.01029	0.00654818	0.00561272	0.00748363	0.00748363	0.00467727	0.00935454	0.0140318	0.0112254	0.0140318	0.00374181	0.0140318	0.0130964	0.00654818	0.00841908	0.00841908	0.00654818	0.00467727	0.00748363	0.00654818	0.00561272	0.00935454	0.00841908	0.00467727	0.01029	0.00467727	0.00654818
EXP4	0.0121457	0.0425101	0.034413	0.048583	0.0465587	0.0323887	0.0445344	0.0404858	0.0384615	0.0323887	0.0425101	0.0242915	0.0323887	0.0404858	0.0202429	0.0202429	0.0465587	0.0202429	0.0202429	0.0161943	0.00607287	0.0121457	0.0202429	0.0101215	0.00607287	0.00809717	0.00404858	0.00607287	0.0101215	0.00607287	0.00809717	0.00809717	0.00607287	0.00202429	0.00404858	0.00404858	0.00202429	0.00404858	0.00607287	0.01417	0.00404858	0.00202429	0.00404858	0.00404858	0.00607287	0.00607287	0.00809717	0	0.0121457
EXP4	0.0102564	0.0666667	0.0683761	0.0581197	0.0598291	0.0547009	0.0547009	0.0273504	0.0393162	0.0239316	0.0307692	0.034188	0.0307692	0.025641	0.0239316	0.025641	0.0273504	0.0119658	0.0119658	0.00683761	0.0119658	0.00683761	0.0136752	0.0136752	0.0136752	0.0102564	0.0034188	0.0119658	0.00512821	0.0102564	0.0017094	0.0034188	0.0034188	0	0.00512821	0.0034188	0.00512821	0.0017094	0.00854701	0.0119658	0.00512821	0.0034188	0.0034188	0.00683761	0.00512821	0.0119658	0.0034188	0.0017094	0
EXP4	0.0204962	0.0668824	0.0744337	0.0582524	0.0679612	0.0517799	0.0571737	0.0560949	0.0431499	0.0442287	0.0377562	0.0248112	0.0334412	0.03452	0.0237325	0.0161812	0.0194175	0.0118662	0.0161812	0.00970874	0.00862999	0.012945	0.00323625	0.00755124	0.00755124	0.00755124	0.0021575	0.00755124	0.00647249	0.00323625	0.00107875	0.0021575	0.00431499	0.00107875	0.00647249	0.00539374	0.00107875	0.00647249	0.00539374	0.00539374	0.00323625	0.00107875	0.00323625	0.00431499	0.0021575	0.00323625	0.00539374	0.00323625	0.0021575
EXP4	0.021097	0.0675105	0.0506329	0.0590717	0.04782	0.0464135	0.0351617	0.04782	0.0337553	0.0323488	0.0393812	0.0337553	0.04782	0.0253165	0.0154712	0.0253165	0.0126582	0.0126582	0.00562588	0.00984529	0.00984529	0.0126582	0.00984529	0.0126582	0.00843882	0.00843882	0.00421941	0.00703235	0.00562588	0.00703235	0.00703235	0.00281294	0.00421941	0.00140647	0.00140647	0.00984529	0.00843882	0	0.00140647	0.00421941	0.00703235	0.00421941	0.00140647	0.00421941	0.00562588	0.00421941	0.00281294	0.00562588	0.00703235
EXP4	0.0174782	0.0724095	0.0736579	0.0799001	0.0536829	0.0486891	0.051186	0.0411985	0.0549313	0.0387016	0.0461923	0.0449438	0.0324594	0.0224719	0.0162297	0.0187266	0.0137328	0.0174782	0.00998752	0.011236	0.0124844	0.00749064	0.011236	0.0062422	0.00249688	0.00998752	0.00998752	0.0062422	0.00249688	0.00374532	0.0062422	0.00374532	0	0.00249688	0.00249688	0.00499376	0.00499376	0.00124844	0.00499376	0.00249688	0.00374532	0.00124844	0.00124844	0	0.00249688	0.00249688	0.00374532	0.00374532	0.00124844
EXP5	0.0223642	0.0623003	0.0734824	0.0670927	0.0670927	0.0543131	0.0591054	0.0415335	0.0463259	0.028754	0.028754	0.0255591	0.0207668	0.014377	0.0223642	0.014377	0.00958466	0.0111821	0.0127796	0.00638978	0.00479233	0.00319489	0.0159744	0.00638978	0.00798722	0.00798722	0.00479233	0.00638978	0	0.00319489	0.00638978	0.00159744	0.00479233	0.00479233	0.00479233	0.00638978	0.00319489	0.00479233	0.00798722	0.00319489	0.00958466	0.00479233	0.00638978	0.00319489	0.00479233	0.00479233	0.0127796	0.00319489	0.00319489
EXP5	0.0111386	0.0507426	0.0680693	0.0594059	0.0383663	0.0594059	0.0581683	0.0321782	0.029703	0.0383663	0.0272277	0.0235149	0.0259901	0.0222772	0.0210396	0.0210396	0.0148515	0.0136139	0.0123762	0.00866337	0.00371287	0.0160891	0.0049505	0.00618812	0.00618812	0.00618812	0.0049505	0.00371287	0.00247525	0.00371287	0.00618812	0.00371287	0.00247525	0.00742574	0.00866337	0.0049505	0.00618812	0.0049505	0.00742574	0.00618812	0.00742574	0.00742574	0.00866337	0.00866337	0.0123762	0.0049505	0.00742574	0.00371287	0.00990099
EXP5	0.01983	0.0594901	0.0651558	0.0566572	0.0509915	0.0552408	0.0396601	0.0396601	0.0623229	0.0410765	0.0382436	0.0439093	0.0254958	0.0254958	0.029745	0.0254958	0.0155807	0.0155807	0.0141643	0.00708215	0.00849858	0.00566572	0.00991501	0.00708215	0.00566572	0.00283286	0.00708215	0.00566572	0.00424929	0.00708215	0	0.00424929	0.00141643	0.00283286	0.00991501	0.00566572	0.00424929	0.00141643	0.00283286	0.00849858	0.00566572	0.00283286	0.00566572	0.00424929	0.0127479	0.00141643	0.00708215	0.00283286	0.00566572
EXP5	0.0189003	0.0670103	0.0704467	0.0498282	0.0532646	0.0463918	0.0687285	0.0429553	0.0532646	0.0429553	0.0292096	0.032646	0.0378007	0.0257732	0.024055	0.0103093	0.0103093	0.0120275	0.0120275	0.0103093	0.00859107	0.00343643	0.00515464	0.00859107	0.0120275	0.00859107	0.0120275	0.00859107	0.00171821	0.00515464	0.00343643	0.00859107	0.00343643	0.00171821	0.00171821	0.00859107	0.00171821	0.0103093	0.00515464	0.00171821	0.00343643	0.0103093	0.00515464	0.00687285	0.00171821	0.00515464	0.00687285	0.00515464	0.00687285
EXP5	0.00503525	0.0483384	0.0382679	0.0322256	0.0443102	0.0281974	0.0433031	0.0312185	0.0543807	0.0372608	0.041289	0.0302115	0.0281974	0.0251762	0.0231621	0.0151057	0.0221551	0.020141	0.0120846	0.0151057	0.0110775	0.0181269	0.0060423	0.00704935	0.0120846	0.0110775	0.00503525	0.00302115	0.00906344	0.00704935	0.0100705	0.0060423	0.0040282	0.0040282	0.0060423	0.00704935	0.00302115	0.00302115	0.00302115	0.00302115	0.0060423	0.0020141	0.00704935	0.00805639	0.00503525	0.0040282	0.00302115	0.00503525	0.0060423
EXP5	0.00864198	0.0444444	0.0283951	0.0234568	0.0444444	0.0358025	0.0271605	0.0333333	0.0246914	0.0308642	0.0345679	0.0345679	0.0345679	0.0333333	0.0185185	0.0234568	0.0283951	0.017284	0.0185185	0.0148148	0.00864198	0.0135802	0.0222222	0.0111111	0.00987654	0.017284	0.00864198	0.00617284	0.00493827	0.00740741	0.00740741	0.00740741	0.0123457	0.00493827	0.0037037	0.00740741	0.00493827	0.00617284	0.00617284	0.0037037	0.00617284	0.00493827	0.0037037	0.0111111	0.00987654	0.0037037	0.0037037	0.0037037	0.00987654
EXP5	0.012894	0.0573066	0.0487106	0.0415473	0.0458453	0.0415473	0.0315186	0.0515759	0.030086	0.0458453	0.0501433	0.0272206	0.0429799	0.0315186	0.0229226	0.0157593	0.017192	0.0143266	0.012894	0.0143266	0.012894	0.0114613	0.00859599	0.0114613	0.0114613	0.00716332	0.00573066	0.00859599	0.0114613	0.0143266	0.00429799	0.00286533	0.00716332	0.00573066	0.00143266	0.00429799	0.00573066	0	0.00429799	0.00429799	0.00143266	0.00429799	0.0100287	0.00859599	0.00143266	0.00286533	0.00859599	0.00286533	0.00286533
EXP5	0.0117647	0.0344538	0.0277311	0.0403361	0.0310924	0.0336134	0.0411765	0.0394958	0.0336134	0.0462185	0.0487395	0.0352941	0.0336134	0.0319328	0.0294118	0.0176471	0.0260504	0.0151261	0.0168067	0.0168067	0.0168067	0.010084	0.0117647	0.0117647	0.010084	0.010084	0.00756303	0.00672269	0.00756303	0.00420168	0.00336134	0.00588235	0.00840336	0.00504202	0.00420168	0.00336134	0.00336134	0.00504202	0.0092437	0.00840336	0.00336134	0.00672269	0.00672269	0.00420168	0.00504202	0.00336134	0.00420168	0.00336134	0.0092437
EXP5	0.00637845	0.0297661	0.0311836	0.0411056	0.0290574	0.0269313	0.037562	0.0318923	0.0382707	0.0297661	0.0474841	0.0354359	0.0297661	0.0262225	0.0248051	0.0212615	0.0255138	0.0148831	0.0205528	0.00921332	0.00708717	0.0148831	0.0141743	0.00921332	0.0127569	0.0148831	0.0120482	0.00850461	0.00992204	0.00637845	0.00921332	0.00496102	0.00779589	0.00496102	0.00779589	0.00921332	0.00354359	0.0042523	0.00566974	0.00637845	0.00566974	0.00496102	0.00637845	0.00708717	0.00637845	0.00566974	0.00850461	0.00496102	0.00496102
EXP5	0.00728155	0.0339806	0.0449029	0.0364078	0.0364078	0.0436893	0.0449029	0.0364078	0.038835	0.032767	0.0364078	0.0157767	0.0315534	0.0279126	0.0218447	0.0145631	0.00970874	0.00849515	0.00606796	0.0182039	0.0194175	0.0109223	0.00728155	0.0133495	0.0109223	0.00485437	0.00970874	0.00606796	0.00485437	0.00485437	0.00728155	0.0109223	0.0121359	0.00364078	0.0121359	0.00728155	0.00728155	0.00242718	0.00606796	0.00364078	0.00242718	0.00485437	0.00485437	0.00242718	0.0109223	0.00606796	0.00485437	0.00364078	0.00728155
EXP5	0.00578704	0.037037	0.0428241	0.0439815	0.0381944	0.0474537	0.0347222	0.0300926	0.037037	0.0266204	0.0266204	0.0300926	0.025463	0.0208333	0.0208333	0.0185185	0.0127315	0.0173611	0.0208333	0.0162037	0.0104167	0.00694444	0.0185185	0.0173611	0.0104167	0.0127315	0.00925926	0.00925926	0.00925926	0.00578704	0.00694444	0.0150463	0.00810185	0.00578704	0.00231481	0.00347222	0.00810185	0.00462963	0.00578704	0.00810185	0.00694444	0.00694444	0.00231481	0.00925926	0.00694444	0.00925926	0.00462963	0.00347222	0.00578704
EXP5	0.0086145	0.051687	0.0358938	0.0423546	0.0437904	0.045944	0.0394831	0.040201	0.0409189	0.0301508	0.0272793	0.028715	0.028715	0.0366116	0.0272793	0.0265614	0.0201005	0.0186648	0.017229	0.0150754	0.0208184	0.0107681	0.0150754	0.0157933	0.0100503	0.0107681	0.00789663	0.0107681	0.00789663	0.00789663	0.0086145	0.0086145	0.00502513	0.00430725	0.00646088	0.00646088	0.00430725	0.00717875	0.00646088	0.00717875	0.00789663	0.00717875	0.00646088	0.0028715	0.005743	0.00646088	0.00430725	0.00502513	0.00502513
EXP5	0.0125362	0.0337512	0.0366442	0.0501446	0.0472517	0.045323	0.0337512	0.0578592	0.0520733	0.0385728	0.0559306	0.0491803	0.0385728	0.0221794	0.0356798	0.0125362	0.0221794	0.0250723	0.0192864	0.0183221	0.0096432	0.0106075	0.0106075	0.0144648	0.00675024	0.00867888	0.00771456	0.00675024	0.00867888	0.00867888	0.00578592	0.0048216	0.00675024	0.00771456	0.0048216	0.0048216	0.00289296	0.00096432	0.00771456	0.00385728	0.00771456	0.0048216	0.00385728	0.0048216	0.00385728	0.0048216	0	0.00192864	0.00578592
EXP5	0.0117509	0.0317274	0.0411281	0.0423032	0.0282021	0.0411281	0.0376028	0.0470035	0.0376028	0.0458284	0.0376028	0.0329025	0.0317274	0.0317274	0.0235018	0.0282021	0.0211516	0.012926	0.0141011	0.012926	0.0164512	0.0141011	0.0188014	0.012926	0.0117509	0.0117509	0.00705053	0.00705053	0.00940071	0.00352526	0.00470035	0.00470035	0.00705053	0.00470035	0.00705053	0.00587544	0.00470035	0.00235018	0.00117509	0.00235018	0.00940071	0.00822562	0.00352526	0.00352526	0.00587544	0.00705053	0.00822562	0.00352526	0.00470035
EXP5	0.0141732	0.0440945	0.0330709	0.0393701	0.0425197	0.0393701	0.0409449	0.0299213	0.0283465	0.0346457	0.0299213	0.0330709	0.0267717	0.023622	0.0141732	0.015748	0.0283465	0.0188976	0.015748	0.023622	0.0173228	0.00944882	0.015748	0.0125984	0.0110236	0.0188976	0.00944882	0.00944882	0.00944882	0.0110236	0.00472441	0.00472441	0.0015748	0.0110236	0.00629921	0.00472441	0.00472441	0.00314961	0.00787402	0.00787402	0.00944882	0.00629921	0.00629921	0.00314961	0.00629921	0.00944882	0.00787402	0.00314961	0
EXP6	0.00202611	0.0112562	0.0243134	0.0353444	0.0249887	0.0285907	0.0479514	0.0700135	0.0785682	0.06371	0.0479514	0.0324178	0.0312922	0.0231878	0.0258892	0.025439	0.0364701	0.0369203	0.0481765	0.0393967	0.0297163	0.0245385	0.0216119	0.020036	0.0168843	0.0168843	0.0135074	0.0135074	0.0103557	0.0117064	0.0105808	0.00697884	0.0056281	0.00405223	0.00247636	0.00427735	0.00157587	0.00360198	0.00180099	0.00270149	0.00270149	0.00247636	0.00112562	0.00202611	0.00112562	0.00157587	0.00112562	0.000675371	0.00180099
EXP6	0.00330688	0.0128496	0.0194633	0.0280612	0.0189909	0.0276833	0.0404384	0.0665155	0.0851285	0.0736017	0.0563114	0.037037	0.029006	0.0228647	0.0263605	0.0289116	0.0371315	0.040155	0.0418556	0.0376984	0.0363757	0.0311791	0.024093	0.0205026	0.0177627	0.0159675	0.0119048	0.0106765	0.0101096	0.0085034	0.0074641	0.00708617	0.00547997	0.00444067	0.00349584	0.00406274	0.00330688	0.0032124	0.0010393	0.00151172	0.00141723	0.00132275	0.00151172	0.00198413	0.0010393	0.0010393	0.00132275	0.000755858	0.000944822
EXP6	0.00331048	0.0106408	0.0145424	0.0205722	0.0170253	0.0190352	0.0323954	0.0569875	0.0748404	0.0686924	0.0433909	0.0348782	0.0292031	0.0277843	0.0274297	0.0334594	0.0394892	0.0456373	0.0464649	0.042445	0.0394892	0.0307401	0.0238827	0.0236463	0.0213999	0.0210452	0.0153701	0.0152518	0.0140695	0.0131237	0.0094585	0.00768503	0.00744857	0.00638449	0.00496571	0.00331048	0.00319224	0.00342871	0.00319224	0.00177347	0.00200993	0.00153701	0.00153701	0.00130054	0.00130054	0.00153701	0.000827619	0.00106408	0.000709388
EXP6	0.00148282	0.00494275	0.0090617	0.0130159	0.0105445	0.014993	0.0249609	0.0430843	0.0579949	0.0597249	0.0485213	0.0382239	0.0339402	0.0309745	0.0313864	0.033034	0.041931	0.0464618	0.0453085	0.0445671	0.0420133	0.0364939	0.0335283	0.0297389	0.025208	0.0210891	0.018041	0.0161463	0.0150754	0.012604	0.0110388	0.00897932	0.00691985	0.00576654	0.00659033	0.00634319	0.00420133	0.00296565	0.00387182	0.00288327	0.00222424	0.00247137	0.00172996	0.00172996	0.00131807	0.00140044	0.00148282	0.00131807	0.0015652
EXP2	0.00518433	0.0126728	0.0207373	0.0236175	0.0213134	0.0207373	0.0167051	0.0224654	0.0178571	0.0184332	0.0236175	0.0195853	0.0253456	0.0270737	0.0178571	0.0195853	0.0184332	0.0167051	0.0178571	0.0167051	0.0132488	0.0132488	0.00979263	0.0167051	0.0103687	0.00691244	0.00979263	0.00633641	0.00979263	0.00748848	0.00691244	0.00633641	0.00633641	0.00748848	0.00576037	0.00403226	0.00288018	0.00230415	0.00230415	0.00460829	0.00806452	0.00576037	0.00172811	0.00576037	0.00921659	0.0103687	0.0109447	0.00979263	0.00864055
EXP2	0.00586319	0.0123779	0.0169381	0.018241	0.0169381	0.0188925	0.0143322	0.0208469	0.0162866	0.0234528	0.0188925	0.0299674	0.0234528	0.0214984	0.0188925	0.0241042	0.0286645	0.0260586	0.0201954	0.018241	0.0162866	0.0136808	0.0156352	0.0149837	0.0130293	0.0136808	0.0117264	0.0136808	0.0188925	0.0143322	0.0130293	0.00912052	0.00977199	0.00716612	0.00586319	0.00521173	0.00390879	0.00521173	0.00390879	0.00521173	0.00716612	0.00130293	0.00456026	0.00390879	0.00260586	0.0019544	0.00781759	0.00521173	0.00586319
EXP2	0.00690449	0.0166858	0.0201381	0.023015	0.0241657	0.0241657	0.0218642	0.0310702	0.0304948	0.0333717	0.0333717	0.0350978	0.0287687	0.0258918	0.0368239	0.0322209	0.0322209	0.0235903	0.018412	0.0218642	0.0201381	0.0293441	0.0218642	0.0178366	0.0189873	0.0224396	0.0201381	0.0109321	0.018412	0.0109321	0.0132336	0.00920598	0.00517837	0.00460299	0.00287687	0.00805524	0.00402762	0.00517837	0.00460299	0.00517837	0.00517837	0.00575374	0.00517837	0.00287687	0.00575374	0.00460299	0.00172612	0.00287687	0.00575374
EXP2	0.00924321	0.0184864	0.0294627	0.023108	0.0283073	0.0381282	0.0277296	0.0283073	0.034662	0.0404391	0.0352397	0.034662	0.044483	0.038706	0.0363951	0.0294627	0.0306181	0.0277296	0.017331	0.0225303	0.0127094	0.0190641	0.0167533	0.0202195	0.0144425	0.0179087	0.0103986	0.00866551	0.011554	0.0167533	0.0109763	0.00693241	0.00693241	0.00808781	0.0103986	0.0034662	0.00635471	0.00577701	0.00635471	0.00519931	0.00751011	0.00751011	0.00866551	0.00462161	0.0028885	0.00462161	0.00404391	0.00635471	0.0034662
EXP2	0.00380469	0.0145847	0.0202917	0.0240964	0.0177552	0.0247305	0.0304375	0.0291693	0.0266328	0.0323399	0.032974	0.0374128	0.0304375	0.0298034	0.0304375	0.0298034	0.0202917	0.0285352	0.0253646	0.0247305	0.0177552	0.0234623	0.0215599	0.0196576	0.0228282	0.00887762	0.0145847	0.00887762	0.0101458	0.01078	0.00887762	0.00951173	0.00760938	0.00760938	0.00443881	0.01078	0.00570704	0.00697527	0.00443881	0.00634115	0.00634115	0.00507292	0.00443881	0.00443881	0.00380469	0.00507292	0.00380469	0.00380469	0.00443881
EXP2	0.00536913	0.0221477	0.0221477	0.0208054	0.0194631	0.0248322	0.0348993	0.0268456	0.0248322	0.0355705	0.0328859	0.038255	0.0510067	0.0449664	0.0369128	0.0362416	0.0389262	0.0342282	0.0322148	0.0255034	0.0214765	0.0241611	0.0174497	0.0194631	0.0187919	0.0114094	0.0147651	0.0167785	0.0174497	0.0127517	0.0181208	0.0134228	0.00939597	0.00671141	0.0107383	0.00469799	0.00402685	0.00469799	0.00671141	0.00604027	0.00872483	0.00402685	0.00469799	0.00268456	0.00469799	0.0033557	0.0033557	0.00536913	0.00671141
EXP2	0.00385852	0.018328	0.0163987	0.0173633	0.0192926	0.0221865	0.0244373	0.0286174	0.0241158	0.029582	0.0318328	0.0366559	0.0401929	0.0482315	0.0376206	0.0414791	0.0337621	0.0279743	0.0234727	0.0180064	0.0163987	0.0141479	0.0192926	0.014791	0.0199357	0.0135048	0.0131833	0.0106109	0.0157556	0.0160772	0.0096463	0.0109325	0.0073955	0.00578778	0.00836013	0.00707395	0.00836013	0.0102894	0.00707395	0.00546624	0.00707395	0.00610932	0.00707395	0.00771704	0.00385852	0.00546624	0.00578778	0.00514469	0.00675241
EXP2	0.00448029	0.015233	0.0174731	0.0246416	0.0232975	0.0286738	0.0295699	0.0228495	0.0331541	0.0336022	0.046147	0.0425627	0.0439068	0.047043	0.0385305	0.0398746	0.0286738	0.0286738	0.0295699	0.0206093	0.0192652	0.0138889	0.0219534	0.0210573	0.0170251	0.0192652	0.0188172	0.0138889	0.0129928	0.0062724	0.0116487	0.0103047	0.00761649	0.0094086	0.00761649	0.0094086	0.00716846	0.00492832	0.00537634	0.00582437	0.00761649	0.00403226	0.00492832	0.00492832	0.00672043	0.0031362	0.00403226	0.0031362	0.00448029
EXP2	0.00372241	0.0146238	0.0186121	0.018878	0.0236639	0.0231321	0.0252592	0.0223345	0.0268546	0.0345653	0.0358947	0.0372241	0.0438713	0.0406807	0.0401489	0.0345653	0.0308429	0.0273863	0.0215368	0.018878	0.0204733	0.0207392	0.018878	0.0124967	0.016485	0.0138261	0.0135602	0.0180803	0.011699	0.0124967	0.014092	0.0119649	0.0135602	0.00904015	0.0101037	0.0106355	0.00877426	0.00877426	0.00904015	0.00850838	0.00664717	0.00611539	0.00717894	0.00691306	0.00717894	0.00425419	0.00584951	0.00584951	0.00611539
EXP2	0.00793868	0.0224473	0.0213523	0.026006	0.027101	0.0251848	0.0287435	0.0355872	0.0353134	0.0416096	0.0459896	0.0640569	0.0544758	0.0528333	0.0380509	0.0355872	0.029291	0.0232685	0.0194361	0.0208048	0.0136874	0.0169724	0.0134136	0.0147824	0.0175198	0.0123186	0.0150561	0.0117711	0.0131399	0.0112237	0.0106762	0.00739119	0.00629619	0.00492746	0.00437996	0.00821243	0.00766493	0.00218998	0.00355872	0.00328497	0.00383247	0.00273748	0.00602245	0.00383247	0.00328497	0.00437996	0.00437996	0.00410621	0.00218998
EXP2	0.00425811	0.0242385	0.0226007	0.031772	0.0248935	0.0258762	0.0314445	0.0337373	0.035375	0.0350475	0.0432362	0.0540452	0.0668195	0.0438913	0.0415984	0.0357026	0.0265313	0.0199803	0.0229283	0.0150671	0.0131019	0.0124468	0.0117917	0.0134294	0.0131019	0.0134294	0.0167049	0.010809	0.0111366	0.0131019	0.0101539	0.00786112	0.00622339	0.00655093	0.00622339	0.00720603	0.00720603	0.00393056	0.0049132	0.00425811	0.0049132	0.0049132	0.00556829	0.00294792	0.00393056	0.00425811	0.00360301	0.00393056	0.00556829
EXP2	0.00541761	0.0257336	0.0234763	0.0275395	0.0325056	0.0361174	0.0325056	0.0401806	0.0437923	0.0478555	0.0532731	0.0555305	0.0541761	0.0672686	0.0442438	0.0334086	0.0261851	0.0248307	0.0171558	0.0176072	0.0176072	0.0130926	0.00993228	0.0180587	0.0171558	0.0148984	0.0130926	0.0158014	0.00948081	0.0117381	0.00948081	0.0027088	0.00677201	0.00586907	0.00496614	0.00225734	0.00451467	0.00316027	0.0027088	0.00541761	0.00180587	0.00180587	0.00316027	0.00316027	0.00406321	0.00316027	0.0013544	0.00316027	0.00361174
EXP2	0.0134933	0.047976	0.035982	0.0554723	0.0254873	0.0464768	0.0464768	0.0554723	0.0449775	0.023988	0.023988	0.0284858	0.0224888	0.029985	0.0269865	0.017991	0.0149925	0.0209895	0.011994	0.0134933	0.0089955	0.0104948	0.0194903	0.0134933	0.0089955	0.00749625	0.0164918	0.0089955	0.00749625	0.005997	0.005997	0.0104948	0.005997	0.005997	0.00449775	0.0089955	0.00449775	0.00449775	0.00749625	0.00749625	0.005997	0.0089955	0.005997	0.00749625	0.00749625	0.0134933	0.00149925	0	0.00149925
EXP2	0.00577201	0.037518	0.025974	0.031746	0.025974	0.049062	0.038961	0.024531	0.030303	0.030303	0.034632	0.025974	0.024531	0.027417	0.017316	0.027417	0.021645	0.030303	0.023088	0.015873	0.00721501	0.015873	0.012987	0.01443	0.017316	0.010101	0.017316	0.012987	0.011544	0.010101	0.010101	0.00865801	0.00865801	0.004329	0.00721501	0.012987	0.012987	0.00577201	0.012987	0.004329	0.00865801	0.004329	0.00577201	0.004329	0.00865801	0.002886	0.00721501	0.004329	0.002886
EXP2	0.00580833	0.0309777	0.0232333	0.0319458	0.0232333	0.03485	0.0338819	0.0290416	0.0280736	0.0454985	0.0203291	0.035818	0.0300097	0.0193611	0.0242014	0.0271055	0.0212972	0.0203291	0.018393	0.0145208	0.018393	0.017425	0.0193611	0.0154889	0.0125847	0.0145208	0.0164569	0.0135528	0.00871249	0.0154889	0.00677638	0.0116167	0.0106486	0.00968054	0.0116167	0.00871249	0.00580833	0.0106486	0.00484027	0.00580833	0.00484027	0.00968054	0.00677638	0.00387222	0.00580833	0.00193611	0.000968054	0.00677638	0.000968054
EXP2	0.00872818	0.0386534	0.021197	0.0311721	0.0199501	0.0286783	0.0199501	0.0311721	0.0286783	0.0249377	0.0374065	0.0261845	0.0274314	0.0286783	0.0187032	0.0261845	0.0236908	0.0224439	0.0162095	0.0199501	0.00872818	0.0137157	0.0112219	0.0112219	0.0074813	0.00997506	0.0074813	0.0149626	0.00997506	0.0074813	0.00872818	0.0074813	0.0124688	0.0074813	0.00498753	0.0137157	0.00374065	0.00872818	0.0074813	0.0074813	0.00124688	0.00498753	0.00498753	0.00374065	0.00374065	0.00498753	0.0112219	0.0074813	0.00872818
EXP2	0.00436205	0.0338059	0.0261723	0.0261723	0.0327154	0.0250818	0.0229008	0.0283533	0.0229008	0.0305344	0.0239913	0.0316249	0.0348964	0.0218103	0.0196292	0.0239913	0.00981461	0.0141767	0.0141767	0.0130862	0.0087241	0.0174482	0.0119956	0.00981461	0.00981461	0.0141767	0.00545256	0.0163577	0.00327154	0.00545256	0.00545256	0.00981461	0.00545256	0.00763359	0.00654308	0.00545256	0.0119956	0.00654308	0.00654308	0.00545256	0.00545256	0.00763359	0.00981461	0	0.00981461	0.00981461	0.00545256	0.00763359	0.00763359
EXP2	0.00330033	0.0308031	0.0308031	0.0286029	0.0385039	0.0363036	0.0242024	0.0286029	0.0275028	0.0264026	0.0308031	0.029703	0.0308031	0.0286029	0.0286029	0.0418042	0.0231023	0.019802	0.0220022	0.0187019	0.0132013	0.0143014	0.0176018	0.0220022	0.0187019	0.00660066	0.0132013	0.0132013	0.00990099	0.00880088	0.00550055	0.00990099	0.00550055	0	0.00770077	0.00550055	0.00220022	0.00660066	0.00440044	0.00440044	0.00440044	0.00440044	0.00110011	0.00440044	0.00440044	0.00880088	0.00880088	0.00550055	0.00550055
EXP2	0.0083682	0.027894	0.0474198	0.0320781	0.0432357	0.0348675	0.0404463	0.0460251	0.0320781	0.0348675	0.0320781	0.0292887	0.0320781	0.0292887	0.0320781	0.0264993	0.0181311	0.0167364	0.0195258	0.0083682	0.0167364	0.0097629	0.0125523	0.0097629	0.0167364	0.0097629	0.0111576	0.0097629	0.0097629	0.0069735	0.0069735	0.0041841	0.0055788	0.0041841	0.0027894	0.0055788	0.0097629	0.0013947	0.0013947	0.0097629	0.0083682	0.0097629	0.0027894	0.0041841	0.0041841	0.0027894	0.0055788	0.0055788	0.0069735
EXP2	0.00963303	0.0366972	0.0252294	0.0284404	0.0325688	0.033945	0.0399083	0.0385321	0.0376147	0.040367	0.0389908	0.040367	0.037156	0.0293578	0.0394495	0.0316514	0.0270642	0.0229358	0.0215596	0.016055	0.0220183	0.0169725	0.00733945	0.0146789	0.0188073	0.0137615	0.0165138	0.0100917	0.0087156	0.00825688	0.0087156	0.0123853	0.0114679	0.0087156	0.00504587	0.00733945	0.00917431	0.00458716	0.00458716	0.00688073	0.00825688	0.00504587	0.00458716	0.00458716	0.00321101	0.00366972	0.00458716	0.00458716	0.00366972
EXP2	0.0127226	0.0356234	0.028626	0.0362595	0.0458015	0.0477099	0.0489822	0.0381679	0.0324427	0.0400763	0.0394402	0.0445293	0.0419847	0.0368957	0.0318066	0.0330789	0.024173	0.0248092	0.0222646	0.0216285	0.0165394	0.0171756	0.0152672	0.00826972	0.0101781	0.0120865	0.00699746	0.00699746	0.00826972	0.00572519	0.0120865	0.00572519	0.00636132	0.00699746	0.0108142	0.00381679	0.00508906	0.000636132	0.00636132	0.00508906	0.00318066	0.00572519	0.00318066	0.00636132	0.00699746	0.00572519	0.00318066	0.00381679	0.00508906
EXP2	0.0111669	0.0374093	0.0390843	0.0340592	0.0396427	0.0379676	0.0357342	0.0346175	0.0374093	0.0351759	0.0374093	0.0374093	0.0379676	0.0357342	0.0284757	0.027359	0.027359	0.0173088	0.0195422	0.0139587	0.0178671	0.0184255	0.0161921	0.0161921	0.0100503	0.0106086	0.00558347	0.0094919	0.00781686	0.0117253	0.00614182	0.00781686	0.00502513	0.00781686	0.00446678	0.00670017	0.0100503	0.00670017	0.00725851	0.00725851	0.00614182	0.00446678	0.00893356	0.00502513	0.00223339	0.00446678	0.00670017	0.00279174	0.00614182
EXP2	0.00844051	0.0317524	0.0353698	0.0369775	0.0301447	0.0317524	0.0333601	0.0353698	0.0305466	0.0409968	0.0389871	0.0401929	0.0478296	0.0401929	0.0409968	0.0361736	0.0297428	0.0217042	0.022508	0.0192926	0.0184887	0.017283	0.0176849	0.0128617	0.0124598	0.0096463	0.0100482	0.00643087	0.00643087	0.0116559	0.00401929	0.0068328	0.0068328	0.00844051	0.00803859	0.00723473	0.00482315	0.0068328	0.00723473	0.00562701	0.00482315	0.00442122	0.00723473	0.00401929	0.00442122	0.00442122	0.0068328	0.00321543	0.00562701
EXP2	0.0136054	0.0358689	0.0333952	0.025974	0.0340136	0.038961	0.0296846	0.0426716	0.0309215	0.034632	0.0321583	0.030303	0.0309215	0.0321583	0.0241187	0.0321583	0.025974	0.025974	0.0210266	0.0148423	0.0123686	0.0235003	0.0210266	0.0142239	0.012987	0.0166976	0.0142239	0.00865801	0.0105133	0.00742115	0.00865801	0.00989487	0.00680272	0.00742115	0.00742115	0.00742115	0.00680272	0.00865801	0.00865801	0.00680272	0.00247372	0.00742115	0.00803958	0.004329	0.004329	0.00371058	0.004329	0.00680272	0.00618429
EXP2	0.0108055	0.0294695	0.0275049	0.0324165	0.0294695	0.0363458	0.0422397	0.0412574	0.0255403	0.040275	0.0491159	0.0520629	0.0500982	0.043222	0.0333988	0.0333988	0.0383104	0.0265226	0.0255403	0.024558	0.018664	0.0206287	0.0108055	0.0127701	0.0235756	0.0147348	0.0147348	0.0117878	0.0127701	0.00785855	0.00687623	0.00491159	0.00785855	0.00687623	0.00589391	0.00196464	0.00785855	0.00491159	0.00392927	0.00589391	0.00392927	0.00294695	0.00196464	0.00589391	0	0.00589391	0.00491159	0.00392927	0.000982318
EXP2	0.00589275	0.0271067	0.0253388	0.0253388	0.0294638	0.030053	0.0318209	0.0359458	0.0347672	0.0294638	0.0418385	0.0329994	0.0506777	0.0447849	0.0371243	0.0318209	0.0229817	0.0182675	0.0218032	0.0141426	0.0176783	0.0159104	0.0206246	0.0129641	0.0129641	0.0111962	0.0129641	0.0153212	0.0070713	0.0094284	0.00766058	0.0070713	0.0070713	0.0047142	0.0100177	0.00766058	0.00824985	0.00353565	0.0023571	0.0047142	0.0070713	0.00412493	0.0047142	0.00766058	0.00883913	0.00648203	0.00353565	0.00766058	0.00766058
EXP2	0.0188679	0.0314465	0.0461216	0.0366876	0.0492662	0.0440252	0.0408805	0.0377358	0.0440252	0.0398323	0.0293501	0.0450734	0.0419287	0.0492662	0.0408805	0.0262055	0.024109	0.0293501	0.0209644	0.0125786	0.0178197	0.0136268	0.00628931	0.0115304	0.0136268	0.00943396	0.00314465	0.00419287	0.00209644	0.00524109	0.00524109	0.00524109	0.00314465	0.00209644	0.00524109	0.00838574	0.00419287	0.00314465	0.00419287	0.00419287	0.00209644	0.00209644	0.00628931	0.00209644	0.00524109	0.00524109	0.00314465	0.00209644	0.00524109
EXP2	0.0129366	0.0271669	0.0349288	0.0426908	0.0336352	0.0375162	0.0155239	0.0349288	0.0349288	0.0310479	0.0323415	0.0375162	0.0297542	0.0465718	0.0336352	0.0297542	0.0336352	0.0232859	0.0129366	0.0194049	0.0116429	0.0142303	0.0155239	0.0103493	0.0103493	0.0155239	0.0142303	0.0103493	0.0103493	0.00517464	0.00905563	0.00905563	0.00517464	0.0142303	0.00388098	0.00776197	0.00905563	0.00388098	0.00388098	0.00517464	0.00646831	0.0116429	0.00905563	0.00776197	0.00776197	0.00517464	0.00517464	0.00646831	0.00388098
EXP2	0.00559105	0.0191693	0.0271565	0.0271565	0.0295527	0.0271565	0.0327476	0.0375399	0.0367412	0.0367412	0.0359425	0.0463259	0.0407348	0.0415335	0.0351438	0.0263578	0.0359425	0.0151757	0.0199681	0.0111821	0.0151757	0.0151757	0.0215655	0.0167732	0.0151757	0.00958466	0.0135783	0.0159744	0.00638978	0.0151757	0.0159744	0.00798722	0.00638978	0.0119808	0.00479233	0.00479233	0.0103834	0.00399361	0.00638978	0.00239617	0.00798722	0.00479233	0.00559105	0.00399361	0.00559105	0.00559105	0.00239617	0.00399361	0.00399361
E.FRET	0	0.4	0.8	1.2	1.60000	2.00000	2.40000	2.80000	3.20000	3.60000	4	4.40000	4.80000	5.20000	5.60000	6.00000	6.40000	6.80000	7.20000	7.60000	8	8.40000	8.80000	9.20000	9.60000	10.00000	10.40000	10.80000	11.20000	11.60000	12	12.40000	12.80000	13.20000	13.60000	14.00000	14.40000	14.80000	15.20000	15.60000	16	16.40000	16.80000	17.20000	17.60000	18.00000	18.40000	18.80000	19.20000
mean	0.00934863	0.0315896	0.0314387	0.0317315	0.0340798	0.0350143	0.0328176	0.0359974	0.0322781	0.0353899	0.0346788	0.0372932	0.0376181	0.0351639	0.0312163	0.0302362	0.0256885	0.0212548	0.0198947	0.0161514	0.0156031	0.0163721	0.0150035	0.0132603	0.0136995	0.0118873	0.0110512	0.0111422	0.00813642	0.00879066	0.00785736	0.00799463	0.00705187	0.00721794	0.00661667	0.00680251	0.00727917	0.0053864	0.00530063	0.00579569	0.00511581	0.00594325	0.00567057	0.00452839	0.0051049	0.00524698	0.00512098	0.00522218	0.00521829
[truncated: 52 more columns]
