# Supplementary material for: Evidence for low nanocompaction of heterochromatin in living embryonic stem cells
Source: EMBO J. 2023 Apr 21;42(12):e110286. doi: 10.15252/embj.2021110286 (PMC10267699; doi:10.15252/embj.2021110286)
Supplement: Supplementary file 10 — Source Data for Figure 3 [file EMBJ-42-e110286-s009.zip]

Archive with 41 entries (28 files):
- Figure 3/
- Figure 3/3E/
- Figure 3/3E/.DS_Store
- __MACOSX/
- __MACOSX/Figure 3/
- __MACOSX/Figure 3/3E/
- __MACOSX/Figure 3/3E/._.DS_Store
- Figure 3/3E/Mean FRET distribution nucleosome rich foci_Living ESCs vs fixed ESCs.xlsx
- __MACOSX/Figure 3/3E/._Mean FRET distribution nucleosome rich foci_Living ESCs vs fixed ESCs.xlsx
- Figure 3/3E/Mean FRET efficiency_ nucleosome rich foci_Living ESCs vs fixed ESCs.xlsx
- __MACOSX/Figure 3/3E/._Mean FRET efficiency_ nucleosome rich foci_Living ESCs vs fixed ESCs.xlsx
- Figure 3/3B/
- Figure 3/3B/.DS_Store
- __MACOSX/Figure 3/3B/
- __MACOSX/Figure 3/3B/._.DS_Store
- Figure 3/3B/Mean FRET efficiency_All nucleosome rich foci vs HP1a rich foci.xlsx
- __MACOSX/Figure 3/3B/._Mean FRET efficiency_All nucleosome rich foci vs HP1a rich foci.xlsx
- Figure 3/3C/
- Figure 3/3C/FRET efficiency distribution_ All nucleosome rich foci vs HP1a rich foci.xlsx
- __MACOSX/Figure 3/3C/
- __MACOSX/Figure 3/3C/._FRET efficiency distribution_ All nucleosome rich foci vs HP1a rich foci.xlsx
- Figure 3/3D/
- Figure 3/3D/.DS_Store
- __MACOSX/Figure 3/3D/
- __MACOSX/Figure 3/3D/._.DS_Store
- Figure 3/3D/BJ_H2B_2FPs_FRET efficiency_mitosis_PFA fixation.tif
- Figure 3/3D/BJ_H2B_2FPs_FRET efficiency_interphase_PFA fixation.tif
- Figure 3/3D/BJ_H2B_2FPs_GFP intensity_mitosis_PFA fixation.tif
- Figure 3/3D/BJ_H2B_2FPs_GFP intensity_interphase_PFA fixation.tif
- Figure 3/.DS_Store
- __MACOSX/Figure 3/._.DS_Store
- Figure 3/3A/
- Figure 3/3A/.DS_Store
- __MACOSX/Figure 3/3A/
- __MACOSX/Figure 3/3A/._.DS_Store
- Figure 3/3A/BJ_2FPs_mtagBFP-HP1a_green channel.tif
- __MACOSX/Figure 3/3A/._BJ_2FPs_mtagBFP-HP1a_green channel.tif
- Figure 3/3A/BJ_2FPs_mTagBFP-HP1a_blue channel.tif
- __MACOSX/Figure 3/3A/._BJ_2FPs_mTagBFP-HP1a_blue channel.tif
- Figure 3/3A/BJ_2FPs_mtagBFP-HP1a_red channel.tif
- __MACOSX/Figure 3/3A/._BJ_2FPs_mtagBFP-HP1a_red channel.tif
