# Supplementary material for: Evidence for low nanocompaction of heterochromatin in living embryonic stem cells
Source: EMBO J. 2023 Apr 21;42(12):e110286. doi: 10.15252/embj.2021110286 (PMC10267699; doi:10.15252/embj.2021110286)
Supplement: Supplementary file 10 — Source Data for Figure 3 [file EMBJ-42-e110286-s009.zip › Figure 3/3E/Mean FRET distribution nucleosome rich foci_Living ESCs vs fixed ESCs.xlsx]

## Sheet: ESCs_NucleosomeRichFoci_Lived
EFRET	0	0.4	0.8	1.2	1.6	2	2.4	2.8	3.2	3.6	4	4.4	4.8	5.2	5.6	6	6.4	6.8	7.2	7.6	8	8.4	8.8	9.2	9.6	10	10.4	10.8	11.2	11.6	12	12.4	12.8	13.2	13.6	14	14.4	14.8	15.2	15.6	16	16.4	16.8	17.2	17.6	18	18.4	18.8	19.2
BJ_2FPs_HP1a-BFP-48H_001	0.00108972	0.00508536	0.010534	0.0152561	0.0119869	0.0192517	0.0508536	0.0668362	0.0715583	0.0548493	0.0337813	0.0337813	0.0319651	0.0395932	0.0424991	0.0610243	0.0606611	0.0661097	0.0552125	0.0443153	0.0352343	0.0232474	0.0217944	0.0130766	0.0119869	0.0123502	0.0054486	0.00835452	0.00835452	0.00435888	0.00762804	0.00435888	0.00508536	0.00326916	0.00326916	0.00254268	0.00217944	0.00217944	0.00145296	0.00145296	0.00072648	0.00326916	0.00108972	0.00072648	0.00145296	0.00108972	0.00036324	0.00145296	0.00108972
BJ_2FPs_HP1a-BFP-48H_002	0	0.000895255	0.00358102	0.00402865	0.00313339	0.0111907	0.0183527	0.0452104	0.0362578	0.0313339	0.0174575	0.0170098	0.015667	0.0255148	0.0528201	0.061325	0.0752014	0.0832587	0.0698299	0.0608773	0.0586392	0.0537153	0.0376007	0.0282005	0.0174575	0.0219338	0.0102954	0.0129812	0.0129812	0.00984781	0.00313339	0.00760967	0.00537153	0.00402865	0.00716204	0.00134288	0.00268577	0.00313339	0.00223814	0.00268577	0.000895255	0.00223814	0	0.00134288	0.00134288	0.00134288	0.00179051	0.00134288	0.00179051
BJ_2FPs_HP1a-BFP-48H_003	0	0	0.000587199	0.000587199	0.0017616	0.0023488	0.00293599	0.00704639	0.00939519	0.00528479	0.00645919	0.00645919	0.00704639	0.0111568	0.00763359	0.0111568	0.023488	0.0317087	0.0317087	0.0434527	0.0540223	0.0481503	0.0487375	0.0499119	0.0551967	0.0463887	0.0375807	0.0387551	0.0305344	0.0299472	0.0287728	0.023488	0.023488	0.0182032	0.0217264	0.0123312	0.0123312	0.00822079	0.00645919	0.01468	0.00411039	0.00763359	0.00822079	0.00528479	0.00704639	0.00587199	0.00645919	0.00587199	0.00587199
BJ_2FPs_HP1a-BFP-48H_004	0	0.00059988	0.00119976	0.00119976	0.00179964	0.0029994	0.0119976	0.0209958	0.0089982	0.0137972	0.00719856	0.0059988	0.00779844	0.0113977	0.0203959	0.0311938	0.0473905	0.044991	0.0509898	0.0617876	0.0731854	0.0617876	0.0575885	0.0437912	0.0407918	0.0305939	0.0227954	0.0155969	0.0179964	0.014997	0.014997	0.0155969	0.0059988	0.00539892	0.00779844	0.00539892	0.00779844	0.0029994	0.00419916	0.00779844	0.00479904	0.00479904	0.00659868	0.00479904	0.00479904	0.00479904	0.00779844	0.00359928	0.00179964
BJ_2FPs_HP1a-BFP-48H_005	0	0	0	0	0	0	0	0	0.000999001	0.0024975	0.001998	0.003996	0.0014985	0.003996	0.00499501	0.00499501	0.00699301	0.020979	0.027972	0.035964	0.0509491	0.0609391	0.0529471	0.0589411	0.048951	0.0499501	0.0434565	0.0414585	0.0304695	0.0274725	0.028971	0.0274725	0.0234765	0.0234765	0.021978	0.0184815	0.0194805	0.0124875	0.00899101	0.00849151	0.010989	0.00949051	0.00849151	0.00649351	0.0104895	0.00699301	0.00599401	0.00949051	0.00599401
BJ_2FPs_HP1a-BFP-48H_008	0	0	0	0.00194099	0.000388199	0.000776398	0.00271739	0.0143634	0.0128106	0.00388199	0.00271739	0.00349379	0.00504658	0.015528	0.0240683	0.0454193	0.0543478	0.0768634	0.0978261	0.104037	0.0951087	0.0834627	0.0609472	0.0481366	0.0388199	0.0275621	0.0232919	0.0159161	0.013587	0.015528	0.0143634	0.00776398	0.00504658	0.00621118	0.00427019	0.00465839	0.00388199	0.00504658	0.0015528	0.00194099	0.00194099	0.000776398	0.00271739	0.0011646	0.00194099	0.0011646	0.00194099	0.0015528	0.0011646
BJ_2FPs_HP1a-BFP-48H_009	0	0	0	0	0	0	0	0	0.000681199	0	0	0	0	0.0013624	0	0.00476839	0.00408719	0.00817439	0.0122616	0.0143052	0.0347411	0.0388283	0.0585831	0.0613079	0.0490463	0.0524523	0.0517711	0.0415531	0.0340599	0.0333787	0.0299728	0.0197548	0.0347411	0.0286104	0.01703	0.0190736	0.0245232	0.013624	0.00817439	0.010218	0.00749319	0.00749319	0.003406	0.003406	0.00544959	0.00408719	0.00613079	0.00476839	0.0027248
BJ_2FPs_HP1a-BFP-48H_010	0	0	0	0	0	0	0	0.00194553	0.00272374	0.00233463	0.00428016	0.00233463	0.00233463	0.00622568	0.0105058	0.0178988	0.0252918	0.0342412	0.0439689	0.0583658	0.0692607	0.0688716	0.0700389	0.0529183	0.0470817	0.0439689	0.0373541	0.0326848	0.0245136	0.0287938	0.022179	0.0167315	0.011284	0.0105058	0.00894942	0.00856031	0.00583658	0.00933852	0.00350195	0.00466926	0.00389105	0.00389105	0.00350195	0.00389105	0.00233463	0.00389105	0.00544747	0.00389105	0.00466926
BJ_2FPs_HP1a-BFP-48H_011	0	0.00100267	0.00200535	0.00367647	0.00467914	0.00601604	0.00835562	0.00935829	0.0187166	0.0250668	0.0287433	0.0330882	0.0354278	0.040107	0.0451203	0.0471257	0.0441176	0.0454545	0.0427807	0.0451203	0.0471257	0.0434492	0.0360963	0.0324198	0.0287433	0.0314171	0.0337567	0.0264037	0.0213904	0.0217246	0.0197193	0.0183824	0.0153743	0.0160428	0.0157086	0.0110294	0.0110294	0.0110294	0.00635027	0.00835562	0.00835562	0.00735294	0.00635027	0.00300802	0.00300802	0.00367647	0.00334225	0.00200535	0.00200535
BJ_2FPs_HP1a-BFP-48H_012	0	0	0	0.00090212	0.00045106	0.00067659	0.00428507	0.00969779	0.00969779	0.00811908	0.00563825	0.00654037	0.00608931	0.00699143	0.0090212	0.0180424	0.030221	0.0410465	0.0597654	0.074876	0.0818674	0.0805142	0.074876	0.0615697	0.0514208	0.0457826	0.0381146	0.0272891	0.0239062	0.0221019	0.0211998	0.0139829	0.0105999	0.00811908	0.00721696	0.00631484	0.00654037	0.00586378	0.00541272	0.00383401	0.00473613	0.0022553	0.00112765	0.0022553	0.0022553	0.00180424	0.00270636	0.00202977	0.00270636
BJ_2FPs_HP1a-BFP-48H_013	0	0.000130191	0.000130191	0.000130191	0.000520766	0.00104153	0.00351517	0.00787658	0.0089832	0.00585861	0.00377555	0.00462179	0.00696524	0.0112616	0.0189428	0.0311157	0.0383414	0.0500586	0.0566983	0.0576748	0.0628824	0.0620362	0.0624268	0.0582606	0.0457623	0.0446556	0.0322224	0.0316365	0.0266241	0.0215467	0.0178362	0.0168598	0.0145163	0.0104804	0.00885301	0.00833225	0.0060539	0.00585861	0.00338498	0.00527275	0.0044916	0.0029944	0.00266892	0.0030595	0.00338498	0.00325479	0.0030595	0.00273402	0.00253873
BJ_2FPs_HP1a-BFP-48H_014	0	0.000574053	0.000861079	0.000861079	0.00258324	0.00459242	0.00746269	0.0149254	0.0137773	0.00832377	0.00918485	0.0097589	0.0097589	0.00889782	0.0192308	0.0332951	0.053961	0.0691734	0.0749139	0.0924225	0.0846728	0.0789323	0.0591274	0.0473594	0.0344432	0.0241102	0.0249713	0.021814	0.0175086	0.0114811	0.00918485	0.00947187	0.00746269	0.00631458	0.00516648	0.00574053	0.00344432	0.0043054	0.00373134	0.00258324	0.00143513	0.00344432	0.00287026	0.00200919	0.00258324	0.00258324	0.00258324	0.00258324	0.00258324
BJ_2FPs_HP1a-BFP_001	0.00117647	0.00352941	0.00176471	0.00117647	0.00470588	0.00352941	0.00411765	0.00705882	0.0117647	0.00823529	0.00764706	0.0117647	0.0141176	0.00764706	0.0117647	0.0123529	0.0135294	0.0252941	0.0352941	0.0476471	0.0523529	0.0764706	0.0688235	0.0647059	0.0470588	0.0535294	0.0405882	0.0358824	0.0276471	0.0235294	0.0176471	0.0229412	0.0111765	0.00882353	0.00529412	0.0105882	0.00470588	0.00764706	0.00764706	0.00411765	0.00411765	0.00588235	0.00352941	0.00470588	0.00176471	0.00411765	0.00705882	0.00352941	0.00470588
BJ_2FPs_HP1a-BFP_002	0	0.00208594	0.00208594	0.00208594	0.00250313	0.00292032	0.00667501	0.00959533	0.0100125	0.01335	0.0108469	0.0100125	0.0112641	0.0166875	0.0292032	0.0429704	0.0525657	0.0721736	0.0767626	0.0604923	0.057572	0.0496454	0.0433876	0.0446391	0.0375469	0.0296204	0.0258657	0.0204422	0.020025	0.0150188	0.0162703	0.0166875	0.0104297	0.00792657	0.00625782	0.00792657	0.00542345	0.00667501	0.00667501	0.00458907	0.00333751	0.00375469	0.00292032	0.00458907	0.00417188	0.00375469	0.00250313	0.00375469	0.00375469
BJ_2FPs_HP1a-BFP_003	0	0	0	0	0	0	0.000446429	0.000446429	0.00178571	0.00178571	0.00178571	0.000892857	0.00357143	0.00267857	0.00446429	0.0107143	0.00982143	0.0267857	0.0357143	0.0473214	0.0441964	0.053125	0.0517857	0.0450893	0.0415179	0.0477679	0.0415179	0.0375	0.0285714	0.0263393	0.028125	0.0241071	0.0245536	0.0214286	0.0214286	0.0133929	0.0142857	0.0178571	0.0125	0.00758929	0.00982143	0.00803571	0.00848214	0.0116071	0.00580357	0.00669643	0.00892857	0.00491071	0.00625
BJ_2FPs_HP1a-BFP_006	0	0	0	0	0	0	0	0	0.00109649	0.00219298	0.000548246	0	0.000548246	0.00109649	0.00438597	0.00657895	0.0191886	0.0307018	0.0509868	0.0570175	0.0630482	0.0564693	0.0674342	0.0641447	0.0548246	0.0427632	0.029057	0.035636	0.0345395	0.0296053	0.0158991	0.0164474	0.0186404	0.00986842	0.0109649	0.0115132	0.0104167	0.00767544	0.00877193	0.00438597	0.00493421	0.00109649	0.00493421	0.00219298	0.00328947	0.00657895	0.00548246	0.00328947	0.00548246
BJ_2FPs_HP1a-BFP_007	0	0	0	0	0	0	0.00177096	0.00767414	0.0094451	0.00649351	0.0100354	0.0094451	0.00885478	0.0112161	0.0165289	0.0301063	0.0448642	0.0808737	0.115702	0.106257	0.0909091	0.0791027	0.0625738	0.0489965	0.0360094	0.0306966	0.0218418	0.0188902	0.0135773	0.0153483	0.00767414	0.00413223	0.00590319	0.00295159	0.00590319	0.00472255	0.00295159	0.00413223	0.00236127	0.00413223	0.00177096	0.00472255	0.00177096	0	0.00236127	0.00118064	0.00177096	0.00177096	0.00236127
BJ_2FPs_HP1a-BFP_008	0	0	0	0	0	0	0.000436491	0	0	0.00218245	0.00349192	0.00130947	0.00218245	0.000872981	0.000436491	0.00305543	0.00567438	0.0104758	0.0144042	0.0178961	0.0362287	0.0475775	0.0637276	0.067656	0.0641641	0.0659101	0.0593627	0.0515059	0.0554343	0.0397206	0.0296814	0.0305543	0.0266259	0.0165866	0.0183326	0.0165866	0.0113488	0.00742034	0.00654736	0.00698385	0.00785683	0.00392842	0.00567438	0.00305543	0.00261894	0.00872981	0.00349192	0.00436491	0.00436491
BJ_2FPs_HP1a-BFP_009	0	0	0.000576369	0.00115274	0	0.00288184	0.00345821	0.0074928	0.00634006	0.00461095	0.00345821	0.00806916	0.00576369	0.0126801	0.0132565	0.0207493	0.0368876	0.0639769	0.0685879	0.0680115	0.0645533	0.0662824	0.0622478	0.0426513	0.0426513	0.0322767	0.0282421	0.0242075	0.0201729	0.0178674	0.0132565	0.010951	0.0126801	0.010951	0.0115274	0.00576369	0.0074928	0.00461095	0.0074928	0.0092219	0.00345821	0.00634006	0.00518732	0.00345821	0.00288184	0.00345821	0.00288184	0.00288184	0.00576369
BJ_2FPs_HP1a-BFP_010	0	0.000502513	0	0	0	0.00150754	0.0040201	0.00904523	0.0155779	0.0160804	0.0105528	0.0100503	0.0105528	0.00753769	0.021608	0.0241206	0.041206	0.0648241	0.0658291	0.0829146	0.0613065	0.0708543	0.0547739	0.0467337	0.0407035	0.0437186	0.0286432	0.0251256	0.0276382	0.020603	0.0190955	0.0135678	0.0080402	0.00904523	0.00653266	0.00603015	0.00703518	0.00753769	0.00351759	0.00502513	0.0040201	0.00201005	0.00351759	0.00351759	0.00351759	0.00452261	0.00351759	0.00100503	0.00201005
BJ_2FPs_HP1a-BFP_011	0	0.00139925	0.000932836	0.000466418	0.000466418	0.00279851	0.0139925	0.0177239	0.0139925	0.00932836	0.00932836	0.00699627	0.0125933	0.0158582	0.0279851	0.036847	0.0564366	0.0708955	0.088153	0.0979478	0.0853545	0.0611007	0.0578358	0.0475746	0.042444	0.0321828	0.0237873	0.0125933	0.0195896	0.011194	0.00746269	0.00466418	0.00419776	0.00466418	0.00186567	0.0051306	0.00279851	0.00419776	0.00233209	0.00233209	0.00279851	0.00186567	0.00139925	0.00139925	0.00326493	0.00139925	0.00186567	0.000932836	0.00419776
BJ_2FPs_HP1a-BFP_012	0	0	0	0	0	0	0	0	0.00106534	0.00106534	0.00142045	0.00142045	0.00177557	0.00213068	0.00639204	0.0149148	0.0166903	0.0252131	0.0394176	0.0497159	0.0511364	0.0727983	0.0809659	0.0727983	0.0607244	0.0497159	0.0475852	0.0358665	0.0291193	0.0273438	0.0234375	0.0230824	0.0145597	0.0198864	0.0142045	0.00745739	0.00674716	0.00923295	0.00887784	0.00461648	0.00568182	0.00284091	0.00213068	0.00319602	0.00532671	0.00177557	0.00461648	0.00355114	0.00390625
BJ_2FPs_HP1a-BFP_014	0	0	0.000570776	0	0	0.000570776	0.00114155	0.00228311	0.00285388	0.00513699	0.00342466	0.00285388	0.00399543	0.00799087	0.0114155	0.0251142	0.0313927	0.0410959	0.0428082	0.0667808	0.0810502	0.0776256	0.0736301	0.0667808	0.0616438	0.0393836	0.0336758	0.0245434	0.0234018	0.0239726	0.0148402	0.0136986	0.0148402	0.00570776	0.00570776	0.0097032	0.00456621	0.00627854	0.00513699	0.00342466	0.00285388	0.00456621	0.00114155	0.00228311	0.00285388	0.00399543	0.00399543	0.00399543	0.00171233
BJ_2FPs_HP1a-BFP_48H_001	0	0	0	0.000935016	0	0.000935016	0.00140252	0.00514259	0.0102852	0.00607761	0.00748013	0.00748013	0.0056101	0.00841515	0.0229079	0.027583	0.0392707	0.056101	0.0724638	0.084619	0.0762038	0.0654511	0.0743338	0.056101	0.0523609	0.0420757	0.0271155	0.0247779	0.0219729	0.0172978	0.0158953	0.0130902	0.0149603	0.00888265	0.00607761	0.00514259	0.00794764	0.0056101	0.00187003	0.00514259	0.00140252	0.00280505	0.00374006	0.00420757	0.00233754	0.00420757	0.00233754	0.00280505	0.00140252
BJ_2FPs_HP1a-BFP_48H_002	0.000246488	0.0019719	0.00221839	0.0039438	0.00271136	0.00616219	0.0145428	0.0285926	0.0283461	0.020705	0.0150357	0.0182401	0.0167612	0.0300715	0.039438	0.0529948	0.0695095	0.0835593	0.0956372	0.0872566	0.0759182	0.0480651	0.0416564	0.029825	0.0248952	0.0194725	0.0155287	0.0123244	0.00862706	0.00862706	0.00838058	0.00566921	0.00492975	0.00517624	0.00443678	0.00295785	0.0039438	0.00172541	0.00172541	0.00271136	0.00271136	0.00221839	0.00295785	0.000739463	0.00172541	0.000739463	0.000246488	0.0019719	0.00098595
BJ_2FPs_HP1a-BFP_48H_003	0	0	0	0.00116189	0.000387297	0.00116189	0.00116189	0.00193648	0.00271108	0.00232378	0.00116189	0.00154919	0.00271108	0.00348567	0.00271108	0.00697134	0.0193648	0.0309837	0.0499613	0.0677769	0.0759101	0.0910147	0.0840434	0.0677769	0.0546088	0.0484121	0.0414407	0.0360186	0.0267235	0.0220759	0.0197521	0.01433	0.0135554	0.00968242	0.00852053	0.00464756	0.00619675	0.00542215	0.00464756	0.00116189	0.00232378	0.00503486	0.00309837	0.00232378	0.00426026	0.00348567	0.00387297	0.00232378	0.00193648
BJ_2FPs_HP1a-BFP_48H_004	0	0	0	0	0	0	0.00036523	0.00182615	0.00438276	0.00182615	0.00219138	0.00292184	0.00182615	0.00584368	0.00876552	0.02374	0.0423667	0.0756026	0.112491	0.109204	0.0927684	0.0850986	0.073046	0.0496713	0.0420015	0.0328707	0.0266618	0.022279	0.0164354	0.014244	0.0073046	0.0073046	0.00766983	0.00620891	0.00255661	0.00219138	0.0036523	0.00547845	0.00328707	0.0036523	0.0036523	0.00401753	0.00401753	0.00292184	0.00182615	0.00401753	0.00219138	0.00219138	0.00219138
BJ_2FPs_HP1a-BFP_48H_005	0	0	0.00272975	0.00181984	0.000909918	0.00181984	0.0100091	0.0163785	0.0318471	0.022748	0.0254777	0.0209281	0.0181984	0.0209281	0.0436761	0.0582348	0.0727934	0.11192	0.101911	0.089172	0.0600546	0.044586	0.0400364	0.0291174	0.0209281	0.0118289	0.0145587	0.010919	0.00272975	0.00818926	0.00545951	0.00636943	0.00363967	0.00454959	0.00727935	0.00545951	0.00363967	0.00545951	0.00272975	0.00363967	0.000909918	0.00454959	0.00181984	0	0.000909918	0.00181984	0.000909918	0	0.00181984
BJ_2FPs_HP1a-BFP_48H_006	0	0.000565611	0	0	0	0.000565611	0.00169683	0.0050905	0.00678733	0.00395928	0.00565611	0.00169683	0.0124434	0.00848416	0.0197964	0.0294118	0.0463801	0.0486425	0.0593891	0.0831448	0.0684389	0.0599548	0.0656109	0.0497738	0.0475113	0.0469457	0.0316742	0.02319	0.0192308	0.0186652	0.0169683	0.0141403	0.010181	0.00904977	0.00395928	0.00678733	0.0050905	0.00452489	0.00339367	0.00169683	0.00339367	0.00169683	0.00339367	0.00113122	0.0050905	0.00339367	0.00113122	0.00395928	0.00452489
EFRET	0	0.4	0.8	1.2	1.6	2	2.4	2.8	3.2	3.6	4	4.4	4.8	5.2	5.6	6	6.4	6.8	7.2	7.6	8	8.4	8.8	9.2	9.6	10	10.4	10.8	11.2	11.6	12	12.4	12.8	13.2	13.6	14	14.4	14.8	15.2	15.6	16	16.4	16.8	17.2	17.6	18	18.4	18.8	19.2
mean	8.66441e-05	0.000632484	0.0010268	0.00142499	0.00134441	0.00254298	0.00605907	0.0109842	0.0121687	0.00998101	0.00830265	0.00836944	0.00904716	0.0119192	0.0186196	0.0273731	0.0373119	0.0514199	0.0603256	0.0660819	0.0649894	0.0623847	0.0588509	0.0499976	0.0428033	0.0379426	0.0309726	0.0264188	0.0226676	0.0200283	0.0167278	0.0145935	0.0127251	0.0104155	0.00930959	0.0079244	0.00738026	0.00674388	0.0049987	0.00504846	0.00410029	0.00417253	0.00368132	0.003061	0.00345145	0.00360108	0.00360063	0.00305379	0.00318305
[truncated: 52 more columns]

## Sheet: ESCs_NucleosomeRichFoci_Fixed
EFRET	0	0.4	0.8	1.2	1.6	2	2.4	2.8	3.2	3.6	4	4.4	4.8	5.2	5.6	6	6.4	6.8	7.2	7.6	8	8.4	8.8	9.2	9.6	10	10.4	10.8	11.2	11.6	12	12.4	12.8	13.2	13.6	14	14.4	14.8	15.2	15.6	16	16.4	16.8	17.2	17.6	18	18.4	18.8	19.2
bj_h2b_2fps_ah3k4me3_002_8cells	0	0	0	0	0	0	0	0	0	0	0	0	0	0	0	0	0	0	0	0	0	0	0	0	0	0	0	0	0	0	0	0	0	0	0	0	0	0	0	0	0	0	0	0	0	0	0	0	0
bj_h2b_2fps_ah3k4me3_003_4cells	0	0	0	0	0	0	0	0	0	0	0	0	0	0	0	0	0	0	0	0	0	0	0	0	0	0	0.00199203	0	0	0	0.0059761	0	0	0.00199203	0.00199203	0	0	0	0	0.00199203	0.00398406	0.00199203	0	0.00199203	0.00199203	0.00199203	0.00199203	0	0
bj_h2b_2fps_ah3k4me3_005_5cells	0	0	0	0	0	0	0	0	0	0	0	0	0	0	0	0	0	0	0	0	0	0	0	0	0	0	0	0	0	0	0	0	0	0	0	0	0.00168067	0	0	0	0	0.00168067	0	0	0.00168067	0	0	0	0
bj_h2b_2fps_ah3k4me3_007_5cells	0	0	0	0	0	0	0	0	0	0	0	0	0	0	0	0	0	0	0	0	0	0	0	0	0	0	0	0	0	0	0	0.00140647	0	0	0	0	0.00140647	0	0.00281294	0.00140647	0.00421941	0.00140647	0.00140647	0	0.00140647	0	0.00140647	0.00140647	0.00140647
bj_h2b_2fps_ah3k4me3_010_6cells	0	0	0	0	0	0	0	0	0	0	0	0	0	0	0	0	0	0	0	0	0	0	0	0	0	0	0	0	0	0	0	0	0.00147493	0	0.00147493	0	0	0	0.00294985	0.00294985	0.0058997	0.00294985	0	0	0.00147493	0	0	0.00147493	0
bj_h2b_2fps_ah3k9me3_002_6cells	0	0	0	0	0	0	0	0	0	0	0	0	0	0	0	0	0	0	0	0	0	0	0	0	0	0	0	0	0	0	0	0	0	0	0	0	0	0	0	0	0	0	0	0	0.00510204	0	0.0102041	0.00510204	0
bj_h2b_2fps_ah3k9me3_003_6cells	0	0	0	0	0	0	0	0	0	0	0	0	0	0	0	0	0	0	0	0	0	0	0	0	0	0	0	0	0	0	0	0	0	0	0	0	0	0	0.00219298	0	0.00219298	0	0	0.00219298	0	0	0	0.00219298	0
bj_h2b_2fps_ah3k9me3_4cells	0	0	0	0	0	0	0	0	0	0	0	0	0	0	0	0	0	0	0	0	0	0	0	0	0	0	0	0	0	0	0	0	0	0	0	0	0.00141643	0	0.00141643	0	0	0	0	0	0	0.00141643	0.00283286	0	0.00141643
bj_h2b_2fps_ah3k9me3_006_6cells	0	0.00361011	0	0	0	0	0	0	0.00361011	0	0	0	0	0	0	0	0	0	0	0	0	0	0	0	0	0	0	0	0	0	0	0.00361011	0	0	0	0	0	0	0	0.00361011	0.00361011	0.00361011	0	0	0.00361011	0	0	0	0
bj_h2b_2fps_ah3k9me3_007_8cells	0	0	0	0	0	0	0	0	0	0	0	0	0	0	0	0	0	0	0	0	0	0	0	0	0	0	0	0	0	0	0	0	0.00168067	0	0.00168067	0	0	0	0	0.00168067	0.010084	0.00168067	0.00840336	0	0.00336134	0.00168067	0.00672269	0.00336134	0.00336134
bj_h2b_2fps_ah3k27me3_005_intensity_image_all_7cells	0	0	0	0	0	0	0	0	0	0	0	0	0.00863931	0	0	0	0.00863931	0.00215983	0.0107991	0.00431965	0.0107991	0.00647948	0.00431965	0.0107991	0.0151188	0.00431965	0.0107991	0.0107991	0.00431965	0.00647948	0.00647948	0.00215983	0.00431965	0.00863931	0.00215983	0.00431965	0	0	0.00215983	0	0.00215983	0.00431965	0.00215983	0.00215983	0.00431965	0.00431965	0.00431965	0.00647948	0.00431965
bj_h2b_2fps_ah3k27me3_intensity_image_all_6cells	0	0.0477273	0.00454546	0.00227273	0.00227273	0.00227273	0.0113636	0.0136364	0.0181818	0.00909091	0.0318182	0.025	0.025	0.0181818	0.00909091	0.025	0.00909091	0.0181818	0.00454546	0.00909091	0.0181818	0.0318182	0.0136364	0.0181818	0.0227273	0.0227273	0.0136364	0.0159091	0.0136364	0.0159091	0.0113636	0.0136364	0.00681818	0.0136364	0.00681818	0.00454546	0.00227273	0.00681818	0.00227273	0.00681818	0.00909091	0	0	0.00454546	0.00227273	0.00909091	0.00681818	0.00227273	0.00681818
bj_h2b_2fps_ah3k27me3_010_intensity_image_all_7cells	0	0	0	0	0	0	0	0	0	0	0	0	0	0	0	0.00202429	0	0	0	0.00202429	0	0.00404858	0.00404858	0.00809717	0.0101215	0.00607287	0.0121457	0.01417	0.0121457	0.00202429	0.0121457	0.01417	0.01417	0.00607287	0.00809717	0.00404858	0.00607287	0.00809717	0.00809717	0.00202429	0.00404858	0.00202429	0	0.00404858	0.00202429	0.00404858	0.00404858	0	0.00202429
bj_h2b_2fps_ah3k27me3_009_intensity_image_all_7cells	0	0.00077821	0	0	0	0	0	0	0	0	0	0	0	0	0	0	0.00077821	0	0	0	0.00077821	0.00155642	0.00155642	0.00389105	0.00389105	0.00466926	0.00544747	0.00700389	0.00856031	0.0077821	0.014786	0.0101167	0.0077821	0.0178988	0.018677	0.0171206	0.0163424	0.0217899	0.0217899	0.0171206	0.0116732	0.0202335	0.0210117	0.0178988	0.0202335	0.0217899	0.0124514	0.0108949	0.0155642
bj_h2b_2fps_ah3k27me3_006_intensity_image_all_5cells	0	0.0113142	0.00261097	0.00261097	0.0078329	0.00609225	0.0078329	0.0182768	0.0278503	0.0304613	0.0208877	0.0252393	0.0234987	0.0234987	0.0174064	0.0322019	0.0295909	0.0339426	0.0365535	0.0330722	0.0295909	0.0304613	0.02698	0.0261097	0.024369	0.0147955	0.0165361	0.0104439	0.0104439	0.0104439	0.00870322	0.00870322	0.00348129	0.00174064	0.00609225	0.00696258	0.00522193	0.00435161	0.00435161	0.00435161	0.00348129	0	0.00348129	0.00522193	0.00348129	0.00261097	0.00174064	0.00348129	0.00174064
bj_h2b_2fps_ah3k27me3_003_intensity_all_foci_7cells	0	0.0126904	0.00253807	0.00126904	0.00126904	0.00380711	0.00761421	0.00507614	0.00634518	0.0101523	0.0139594	0.00888325	0.0164975	0.0101523	0.0126904	0.0164975	0.0126904	0.00761421	0.0101523	0.0164975	0.00888325	0.0114213	0.0177665	0.00888325	0.0177665	0.0190355	0.0152284	0.00888325	0.0203046	0.0177665	0.0101523	0.0126904	0.00634518	0.00253807	0.00634518	0.00634518	0.00761421	0.00253807	0.00380711	0.00126904	0.00380711	0.00253807	0.00380711	0.00253807	0.00380711	0.00507614	0.00126904	0.00507614	0.00253807
bj1_2fps_antih3k27me3_a647_004_intensity_image_all_6cells	0	0	0	0	0	0	0	0	0	0	0	0	0	0	0	0	0	0	0	0	0	0.000428449	0.000428449	0	0	0	0	0	0	0.000856898	0.000428449	0.000428449	0.000856898	0.00214225	0.000856898	0.000856898	0.000428449	0.00214225	0.00128535	0.0017138	0.00385604	0.00428449	0.00299914	0.00342759	0.00685518	0.00257069	0.00514139	0.00642674	0.00556984
bj1_2fps_antih3k27me3_a647_1_intensity_image_all_8cells	0	0	0	0	0	0	0	0	0	0	0	0	0	0	0	0	0	0	0	0	0	0	0.00103734	0.00207469	0.00311203	0	0.00103734	0.00311203	0.00311203	0.00311203	0.0103734	0.00207469	0.00518672	0.00103734	0.00311203	0.00414938	0.00622407	0.00103734	0.00207469	0.00103734	0.00207469	0.00103734	0.00103734	0	0.00103734	0.00103734	0.00103734	0	0.00103734
bj_2fps_x40_h3k36me3_014_intensity_image_all_7cells	0	0	0	0	0	0	0	0	0	0	0	0	0	0	0	0	0	0	0	0	0	0	0	0	0	0	0	0	0	0	0	0	0	0	0	0	0	0	0	0	0	0	0	0	0	0	0	0	0
bj_2fps_x40_h3k36me3_011_intensity_image_all_7cells	0	0	0	0	0	0	0	0	0	0	0	0	0	0	0	0	0	0	0	0	0	0	0	0	0	0	0.00116279	0	0	0	0	0	0	0	0	0	0	0.00116279	0	0	0	0	0	0	0	0	0	0	0
bj_2fps_x40_h3k36me3_009_intensity_image_all_10cells	0	0	0	0	0	0	0	0	0	0	0	0	0	0	0	0	0	0	0	0	0	0	0	0	0	0	0.000407664	0	0	0	0	0.000815328	0	0	0	0.000407664	0	0	0.000407664	0	0	0	0.000407664	0	0	0	0	0	0.000407664
bj_2fps_x40_h3k36me3_008_intensity_image_all_7cells	0	0	0	0	0	0	0	0	0	0	0	0	0	0	0	0	0	0	0	0	0	0	0	0	0	0	0	0	0	0	0	0	0	0	0	0	0	0	0	0	0	0	0	0	0	0	0	0	0
bj_2fps_x40_h3k36me3_006_intensity_image_all_7cells	0	0	0	0	0	0	0	0	0	0	0	0	0	0	0	0	0	0	0	0	0	0	0	0	0	0	0	0	0	0	0.00193798	0	0	0	0	0.00193798	0	0	0	0	0.00581395	0	0.00193798	0.00193798	0.00193798	0.00193798	0	0.00581395	0
bj_2fps_x40_h3k36me3_004_intensity_image_all_8cells	0	0	0	0	0	0	0	0	0	0	0	0	0	0	0	0	0	0	0	0	0	0	0	0	0	0	0	0	0	0	0	0	0	0	0	0	0	0	0.000412031	0	0	0	0	0	0	0	0	0	0
EFRET	0	0.4	0.8	1.2	1.6	2	2.4	2.8	3.2	3.6	4	4.4	4.8	5.2	5.6	6	6.4	6.8	7.2	7.6	8	8.4	8.8	9.2	9.6	10	10.4	10.8	11.2	11.6	12	12.4	12.8	13.2	13.6	14	14.4	14.8	15.2	15.6	16	16.4	16.8	17.2	17.6	18	18.4	18.8	19.2
mean	0	0.00317167	0.000403937	0.000256364	0.000473944	0.00050717	0.00111711	0.00154122	0.00233281	0.00207102	0.00277772	0.00246344	0.00306814	0.0021597	0.00163282	0.00315515	0.00253291	0.0025791	0.00258543	0.00270852	0.00284306	0.00359224	0.00290722	0.00325153	0.00404609	0.00298417	0.00326638	0.00293005	0.00302177	0.00268226	0.0034311	0.00290882	0.00217149	0.00232074	0.00238776	0.00211225	0.00202834	0.00199739	0.00233459	0.00191558	0.00316649	0.00198988	0.00194383	0.00191514	0.00269153	0.0023988	0.00249935	0.00224929	0.00192517
[truncated: 202 more columns]
