# Supplementary material for: Evidence for low nanocompaction of heterochromatin in living embryonic stem cells
Source: EMBO J. 2023 Apr 21;42(12):e110286. doi: 10.15252/embj.2021110286 (PMC10267699; doi:10.15252/embj.2021110286)
Supplement: Supplementary file 10 — Source Data for Figure 3 [file EMBJ-42-e110286-s009.zip › Figure 3/3E/Mean FRET efficiency_ nucleosome rich foci_Living ESCs vs fixed ESCs.xlsx]

## Sheet: FRET% all pixels_nucleorichfoci
ESC Nucleosome-rich foci
	FRET efficiency (%)
	Living ESCs	Fixed ESCs
	11.3809	53.4851
	11.3748	51.4412
		45.6202
	6.24759	56.7614
	2.06143	51.2076
	2.86496	53.4851
	11.3696	50.7405
	8.11363	39.2771
	9.12875	56.7512
	11.37	36.3565
	11.0349	50.092
	4.79357	48.3258
	4.67879	57.3862
	6.20591	62.46
	3.42729	42.6133
	2.43436	63.2156
	1.66479	61.6886
	3.43054	63.274
	11.2093	60.0052
Mean	6.82172	52.8519
SD	3.78445	7.95893
