# Supplementary material for: Evidence for low nanocompaction of heterochromatin in living embryonic stem cells
Source: EMBO J. 2023 Apr 21;42(12):e110286. doi: 10.15252/embj.2021110286 (PMC10267699; doi:10.15252/embj.2021110286)
Supplement: Supplementary file 10 — Source Data for Figure 3 [file EMBJ-42-e110286-s009.zip › Figure 3/3B/Mean FRET efficiency_All nucleosome rich foci vs HP1a rich foci.xlsx]

## Sheet: All nucleosome rich foci
	ESCs
Data names	Mean FRET efficiency
BJ_2FPs_HP1a-BFP-48H_001	0.115367
BJ_2FPs_HP1a-BFP-48H_002	0.900504
BJ_2FPs_HP1a-BFP-48H_003	6.88512
BJ_2FPs_HP1a-BFP-48H_004	5.58809
BJ_2FPs_HP1a-BFP-48H_005	8.0899
BJ_2FPs_HP1a-BFP-48H_008	3.40342
BJ_2FPs_HP1a-BFP-48H_010	11.9062
BJ_2FPs_HP1a-BFP-48H_011	4.44418
BJ_2FPs_HP1a-BFP-48H_012	9.47957
BJ_2FPs_HP1a-BFP-48H_013	15.4719
BJ_2FPs_HP1a-BFP-48H_014	4.32747
mean FRET %	6.41925
SD	4.61182

## Sheet: Foci enriched in HP1a
	ESCs
Data names	Mean FRET efficiency
BJ_2FPs_HP1a-BFP-48H_001	0.249902
BJ_2FPs_HP1a-BFP-48H_002	0.246053
BJ_2FPs_HP1a-BFP-48H_003	0.866502
BJ_2FPs_HP1a-BFP-48H_004	1.27708
BJ_2FPs_HP1a-BFP-48H_005	1.02417
BJ_2FPs_HP1a-BFP-48H_008	0.364689
BJ_2FPs_HP1a-BFP-48H_010	2.4881
BJ_2FPs_HP1a-BFP-48H_011	1.33724
BJ_2FPs_HP1a-BFP-48H_012	2.24375
BJ_2FPs_HP1a-BFP-48H_013	1.09478
BJ_2FPs_HP1a-BFP-48H_014	1.02803
Mean FRET %	1.11094
SD	0.733441
