# Supplementary material for: Evidence for low nanocompaction of heterochromatin in living embryonic stem cells
Source: EMBO J. 2023 Apr 21;42(12):e110286. doi: 10.15252/embj.2021110286 (PMC10267699; doi:10.15252/embj.2021110286)
Supplement: Supplementary file 11 — Source Data for Figure 4 [file EMBJ-42-e110286-s011.zip]

Archive with 75 entries (56 files):
- Figure 4/
- Figure 4/.DS_Store
- __MACOSX/
- __MACOSX/Figure 4/
- __MACOSX/Figure 4/._.DS_Store
- Figure 4/4E/
- Figure 4/4E/BJ1 WT3_control_antiH4K20me3_Alexa647.tiff
- __MACOSX/Figure 4/4E/
- __MACOSX/Figure 4/4E/._BJ1 WT3_control_antiH4K20me3_Alexa647.tiff
- Figure 4/4E/BJ1 WT3_A196_antiH4K20me3_Alexa647.tiff
- __MACOSX/Figure 4/4E/._BJ1 WT3_A196_antiH4K20me3_Alexa647.tiff
- Figure 4/4E/.DS_Store
- __MACOSX/Figure 4/4E/._.DS_Store
- Figure 4/4E/BJ1 WT3_A196_antiH4K20me3_DAPI.tiff
- __MACOSX/Figure 4/4E/._BJ1 WT3_A196_antiH4K20me3_DAPI.tiff
- Figure 4/4E/Quantification_H4K20me3 fluorescence intensity_Control vs A196.xlsx
- __MACOSX/Figure 4/4E/._Quantification_H4K20me3 fluorescence intensity_Control vs A196.xlsx
- Figure 4/4E/BJ1 WT3_control_antiH4K20me3_DAPI.tiff
- __MACOSX/Figure 4/4E/._BJ1 WT3_control_antiH4K20me3_DAPI.tiff
- Figure 4/4E/BJ1 WT3_A196_antiH4K20me3_merge.tiff
- __MACOSX/Figure 4/4E/._BJ1 WT3_A196_antiH4K20me3_merge.tiff
- Figure 4/4E/BJ1 WT3_control_antiH4K20me3_merge.tiff
- __MACOSX/Figure 4/4E/._BJ1 WT3_control_antiH4K20me3_merge.tiff
- Figure 4/4B/
- Figure 4/4B/FRET efficiency distribution_ nucleosome rich foci_siRNA Ctrl vs siRNA HP1a.xlsx
- __MACOSX/Figure 4/4B/
- __MACOSX/Figure 4/4B/._FRET efficiency distribution_ nucleosome rich foci_siRNA Ctrl vs siRNA HP1a.xlsx
- Figure 4/4C/
- Figure 4/4C/FRET efficiency distribution_ nucleosome rich foci_siRNA Ctrl vs siRNA HP1b.xlsx
- __MACOSX/Figure 4/4C/
- __MACOSX/Figure 4/4C/._FRET efficiency distribution_ nucleosome rich foci_siRNA Ctrl vs siRNA HP1b.xlsx
- Figure 4/4C/Mean FRET efficiency_nucleosome rich foci_siRNA Ctrl vs siRNA HP1b.xlsx
- __MACOSX/Figure 4/4C/._Mean FRET efficiency_nucleosome rich foci_siRNA Ctrl vs siRNA HP1b.xlsx
- Figure 4/4D/
- Figure 4/4D/FRET efficiency distribution_ nucleosome rich foci_siRNA Ctrl vs siRNA HP1a_b.xlsx
- __MACOSX/Figure 4/4D/
- __MACOSX/Figure 4/4D/._FRET efficiency distribution_ nucleosome rich foci_siRNA Ctrl vs siRNA HP1a_b.xlsx
- Figure 4/4A/
- Figure 4/4A/.DS_Store
- __MACOSX/Figure 4/4A/
- __MACOSX/Figure 4/4A/._.DS_Store
- Figure 4/4A/Western_HP1a_siRNA CTRL_siRNA HP1a.tif
- __MACOSX/Figure 4/4A/._Western_HP1a_siRNA CTRL_siRNA HP1a.tif
- Figure 4/4A/Ponceau_siRNA CTRL_siRNA HP1a.tif
- __MACOSX/Figure 4/4A/._Ponceau_siRNA CTRL_siRNA HP1a.tif
- Figure 4/4F/
- Figure 4/4F/.DS_Store
- __MACOSX/Figure 4/4F/
- __MACOSX/Figure 4/4F/._.DS_Store
- Figure 4/4F/Western_ H4K20me3_control vs A196.tif
- __MACOSX/Figure 4/4F/._Western_ H4K20me3_control vs A196.tif
- Figure 4/4H/
- Figure 4/4H/FRET efficiency distribution_ ESCs_nucleosome rich foci_Ctrl vs A196 treatment.xlsx
- __MACOSX/Figure 4/4H/
- __MACOSX/Figure 4/4H/._FRET efficiency distribution_ ESCs_nucleosome rich foci_Ctrl vs A196 treatment.xlsx
- Figure 4/4G/
- Figure 4/4G/BJ1 WT3_control_antiH4K20me2_DAPI.tiff
- __MACOSX/Figure 4/4G/
- __MACOSX/Figure 4/4G/._BJ1 WT3_control_antiH4K20me2_DAPI.tiff
- Figure 4/4G/BJ1 WT3_control_antiH4K20me2_Alexa633.tiff
- __MACOSX/Figure 4/4G/._BJ1 WT3_control_antiH4K20me2_Alexa633.tiff
- Figure 4/4G/BJ1 WT3_A196_antiH4K20me2_Alexa633.tiff
- __MACOSX/Figure 4/4G/._BJ1 WT3_A196_antiH4K20me2_Alexa633.tiff
- Figure 4/4G/BJ1 WT3_A196_antiH4K20me2_merge.tiff
- __MACOSX/Figure 4/4G/._BJ1 WT3_A196_antiH4K20me2_merge.tiff
- Figure 4/4G/.DS_Store
- __MACOSX/Figure 4/4G/._.DS_Store
- Figure 4/4G/~$quantification fluorescence intensity.xlsx
- __MACOSX/Figure 4/4G/._~$quantification fluorescence intensity.xlsx
- Figure 4/4G/BJ1 WT3_A196_antiH4K20me2_DAPI.tiff
- __MACOSX/Figure 4/4G/._BJ1 WT3_A196_antiH4K20me2_DAPI.tiff
- Figure 4/4G/BJ1 WT3_control_antiH4K20me2_merge.tiff
- __MACOSX/Figure 4/4G/._BJ1 WT3_control_antiH4K20me2_merge.tiff
- Figure 4/4G/Quantification_H4K20me2 fluorescence intensity_Control vs A196.xlsx
- __MACOSX/Figure 4/4G/._Quantification_H4K20me2 fluorescence intensity_Control vs A196.xlsx
