# Supplementary material for: Evidence for low nanocompaction of heterochromatin in living embryonic stem cells
Source: EMBO J. 2023 Apr 21;42(12):e110286. doi: 10.15252/embj.2021110286 (PMC10267699; doi:10.15252/embj.2021110286)
Supplement: Supplementary file 11 — Source Data for Figure 4 [file EMBJ-42-e110286-s011.zip › Figure 4/4E/Quantification_H4K20me3 fluorescence intensity_Control vs A196.xlsx]

## Sheet: experiment 230522 H4K20me2
Data name: 230522_IFs_H4K20me2
		ESCs BJ1 WT_control						ESCs BJ1 WT_A196
	cell number	H4K20me2	DAPI	ratio H4K20me2/dapi			cell number	H4K20me2	DAPI	ratio H4K20me2/dapi
file_002	7 cells	1018.59	717.92	1.41881		file_001	10 cells	931.9	921.62	1.01115
file_003	3 cells	661.99	565.44	1.17075		file_002	9 cells	846.08	927.98	0.911744
file_004	9 cells	851.43	643.94	1.32222
file_005	10 cells	744.24	635.95	1.17028		file_003	7 cells	519.21	756.08	0.686713
file_006	7 cells	1185.71	758.89	1.56243		file_005	9 cells	486.16	820.71	0.592365
file_007	8 cells	740.34	737.33	1.00408		file_006	6 cells	497.94	994.19	0.50085
						file_007	7 cells	392.3	720.13	0.544763
average		867.05	676.578	1.27476				612.265	856.785	0.707931
stdev		198.967	73.8143	0.200377				220.387	107.954	0

## Sheet: experiment 270522 H4K20me2
Data name: 270522_IFs_H4K20me2
		ESCs BJ1 WT_control					ESCs BJ1 WT_A196
file names		H4K20me2	DAPI	ratio H4K20me2/dapi	file names		H4K20me2	DAPI	ratio H4K20me2/dapi
	cell number					cell number
file_001	10 cells	1398.76	723.14	1.93429	file_001	13 cells	752.73	617.91	1.21819
file_002	10 cells	1145.06	708.02	1.61727	file_002	6 cells	1019.99	903.7	1.12868
file_003	6 cells	964.1	804.25	1.19876
file_004	9 cells	994.33	945.21	1.05197	file_004	16 cells	853.92	703.21	1.21432
file_005	9 cells	883.69	914.03	0.966806
file_006	14 cells	1156.84	914.06	1.26561	file_006	11 cells	893.51	745.64	1.19831
					file_007	8 cells	833.98	1317.4	0.63305
					file_008	9 cells	814.07	1442.42	0.564378
average		1090.46	834.785	1.33912			861.367	955.047	0.992821
stdev		184.607	104.139	0.368177			90.5968	344.21	0.307745

## Sheet: merge quantification H4K20me2 
Merge 230522 and 270522 IFs_H4K20me2
	ESCs BJ1 WT_control		ESCs BJ1 WT_A196
	ratio H4K20me2/dapi		ratio H4K20me2/dapi
	1.93429		1.21819
	1.61727		1.12868
	1.19876
	1.05197		1.21432
	0.966806
	1.26561		1.19831
			0.63305
			0.564378
	1.41881		1.01115
	1.17075		0.911744
	1.32222
	1.17028		0.686713
	1.56243		0.592365
	1.00408		0.50085
			0.544763
average	1.30694		0.850376
stdev	0.284597		0.291363

## Sheet: experiment 270522 H4K20me3
Data name: 270522_IFs_H4K20me3
		ESCs BJ1 WT_control					ESCs BJ1 WT_A196
		H4K20me3	DAPI	ratio H4K20me3/dapi			H4K20me3	DAPI	ratio H4K20me3/dapi
	cell number					cell number
file_001	11 cells	1009.35	1416.89	0.71237	file_001	9 cells	231.66	1131.89	0.204667
file_002	13 cells	1132.89	1398.25	0.81022	file_002	10 cells	213.86	1202.11	0.177904
file_003	7 cells	981.95	1687.5	0.581896	file_003	9 cells	251.77	1062.92	0.236866
file_004	13 cells	921.78	1045.47	0.88169	file_004	9 cells	223.95	1227.65	0.182422
file_005	11 cells	974.22	1314.11	0.741353	file_005	8 cells	212.67	1324.99	0.160507
file_006	12 cells	944.51	1256.63	0.751621	file_006	9 cells	302.01	915.3	0.329957
file_007	9 cells	659.33	1350.1	0.488356	file_007	7 cells	437.59	1766.38	0.247733
average		946.29	1352.71	0.709644			267.644	1233.03	0.220008
stdev		143.642	192.96	0.134026			81.0694	268.956	0.0578835
