# Supplementary material for: Evidence for low nanocompaction of heterochromatin in living embryonic stem cells
Source: EMBO J. 2023 Apr 21;42(12):e110286. doi: 10.15252/embj.2021110286 (PMC10267699; doi:10.15252/embj.2021110286)
Supplement: Supplementary file 11 — Source Data for Figure 4 [file EMBJ-42-e110286-s011.zip › Figure 4/4B/FRET efficiency distribution_ nucleosome rich foci_siRNA Ctrl vs siRNA HP1a.xlsx]

## Sheet: ESCs_NucleosomeRich_siRNA_CTRL
EFRET	0	0.4	0.8	1.2	1.6	2	2.4	2.8	3.2	3.6	4	4.4	4.8	5.2	5.6	6	6.4	6.8	7.2	7.6	8	8.4	8.8	9.2	9.6	10	10.4	10.8	11.2	11.6	12	12.4	12.8	13.2	13.6	14	14.4	14.8	15.2	15.6	16	16.4	16.8	17.2	17.6	18	18.4	18.8	19.2
BJ_2FPs_siRNA_ctRL_002	0	0	0	0.0223881	0.00746269	0.00746269	0.0298507	0.0373134	0.0522388	0.0447761	0.0671642	0.0522388	0.0223881	0.0447761	0.00746269	0.0298507	0.0373134	0.0223881	0.0149254	0.0447761	0.0298507	0.0298507	0.0597015	0	0.0223881	0	0.0223881	0.0373134	0.0149254	0.0149254	0.00746269	0.0149254	0.0149254	0.0223881	0.0223881	0.00746269	0.00746269	0.00746269	0	0	0	0.0223881	0	0	0.00746269	0	0	0.0149254	0
BJ_2FPs_siRNA_ctRL_004	0	0.128514	0.0200803	0.0281125	0.0361446	0.0160643	0.060241	0.0883534	0.100402	0.0682731	0.0441767	0.0522088	0.0321285	0.0441767	0.0200803	0.0160643	0.00401606	0.0200803	0.0120482	0.0200803	0.00401606	0	0.0160643	0.0120482	0.0281125	0.0120482	0.00401606	0.0120482	0.00803213	0.00803213	0.00401606	0.00803213	0	0.00401606	0	0	0.00401606	0	0.00401606	0	0.00401606	0.00401606	0.0120482	0.00401606	0	0.00803213	0.00401606	0.00803213	0
BJ_2FPs_siRNA_ctRL_006	0	0.133803	0.0352113	0.056338	0.0352113	0.028169	0.0422535	0.0985915	0.0985915	0.105634	0.0352113	0.0422535	0.0352113	0.0211268	0.0492958	0.028169	0.028169	0.0140845	0.00704225	0.0140845	0	0.00704225	0.00704225	0.0140845	0	0.00704225	0	0.00704225	0	0.0140845	0	0	0	0	0	0	0	0	0	0	0	0	0.00704225	0.00704225	0	0	0	0	0
BJ_2FPs_siRNA_ctRL_001_bright	0	0.0948276	0.0344828	0.0603448	0.0603448	0.0344828	0.0517241	0.0775862	0.0948276	0.112069	0.0775862	0.0431034	0.0344828	0.00862069	0.00862069	0.0344828	0	0.00862069	0	0.00862069	0.00862069	0.00862069	0	0.0172414	0	0.00862069	0	0	0	0	0.0258621	0	0	0	0.00862069	0	0	0	0	0	0	0	0	0	0	0.00862069	0	0	0
BJ_2FPs_siRNA_ctRL_004_bright	0	0.169492	0.0564972	0.0527307	0.0640301	0.0508475	0.0433145	0.0734463	0.0546139	0.0564972	0.0677966	0.0696798	0.0489642	0.0320151	0.0301318	0.0338983	0.0112994	0.0188324	0.00753296	0.0112994	0.0169492	0.0150659	0.00188324	0	0.00753296	0	0	0.00188324	0	0.00376648	0	0	0	0	0	0	0	0	0	0	0	0	0	0	0	0	0	0	0
BJ_2FPs_siRNA_ctRL_005_bright	0	0.0936556	0.0271903	0.021148	0.0302115	0.0302115	0.0422961	0.0422961	0.0664653	0.0785498	0.0362538	0.0271903	0.0453172	0.0362538	0.0453172	0.0483384	0.0181269	0.0302115	0.021148	0.0181269	0.021148	0.0181269	0.0120846	0.0120846	0.00906344	0.0151057	0.0120846	0.0120846	0.0060423	0.00906344	0.0120846	0	0.00906344	0.0151057	0.0060423	0.00302115	0.00302115	0	0	0.00302115	0.00302115	0	0.0060423	0.00302115	0	0.00302115	0.00302115	0.00302115	0.00302115
BJ_2FPS_siRNA_CTRL-004	0	0.365854	0.0731707	0.097561	0.0650407	0.0731707	0.0813008	0.0650407	0.0731707	0.0487805	0.0162602	0.0243902	0	0.00813008	0	0	0.00813008	0	0	0	0	0	0	0	0	0	0	0	0	0	0	0	0	0	0	0	0	0	0	0	0	0	0	0	0	0	0	0	0
BJ_2FPS_siRNA_CTRL-005	0	0.360714	0.114286	0.0785714	0.0321429	0.0535714	0.0535714	0.0464286	0.0392857	0.0357143	0.0321429	0.0321429	0.0214286	0.0107143	0.0178571	0.00714286	0.00714286	0.00357143	0.0142857	0.00357143	0.00714286	0	0	0.00357143	0.00357143	0	0	0	0.00357143	0.00357143	0	0.00357143	0	0	0	0	0	0	0	0.00714286	0	0	0.00357143	0	0	0	0	0	0
BJ_2FPS_siRNA_CTRL-006	0	0.0858586	0.0353535	0.0505051	0.030303	0.0454545	0.0707071	0.0858586	0.111111	0.0505051	0.0454545	0.030303	0.030303	0.020202	0.00505051	0.0151515	0.0252525	0.0151515	0.0151515	0.020202	0.020202	0.020202	0.00505051	0.020202	0	0.00505051	0.010101	0.00505051	0.010101	0.00505051	0.00505051	0.00505051	0.0151515	0.00505051	0.010101	0.00505051	0	0.00505051	0	0.00505051	0.00505051	0.00505051	0	0	0	0	0.00505051	0	0
E.FRET	0	0.4	0.8	1.2	1.60000	2.00000	2.40000	2.80000	3.20000	3.60000	4	4.40000	4.80000	5.20000	5.60000	6.00000	6.40000	6.80000	7.20000	7.60000	8	8.40000	8.80000	9.20000	9.60000	10.00000	10.40000	10.80000	11.20000	11.60000	12	12.40000	12.80000	13.20000	13.60000	14.00000	14.40000	14.80000	15.20000	15.60000	16	16.40000	16.80000	17.20000	17.60000	18.00000	18.40000	18.80000	19.20000
mean	0	0.159191	0.0440302	0.0519666	0.0400991	0.0377149	0.0528066	0.0683239	0.0767451	0.0667554	0.046894	0.0415012	0.0300248	0.0251128	0.020424	0.0236775	0.0154945	0.0147712	0.0102371	0.0156402	0.0119922	0.0109898	0.011314	0.00880357	0.00785204	0.0053186	0.00539886	0.00838025	0.00474136	0.00649932	0.00605288	0.00350883	0.00434893	0.00517337	0.00523912	0.00172604	0.0016111	0.00139035	0.000446229	0.0016905	0.00134308	0.00349496	0.00318935	0.00156439	0.000829187	0.002186	0.00134308	0.00288652	0.000335683
[truncated: 52 more columns]

## Sheet: ESCs_NucleosomeRich_siRNA_HP1a
EFRET	0	0.4	0.8	1.2	1.6	2	2.4	2.8	3.2	3.6	4	4.4	4.8	5.2	5.6	6	6.4	6.8	7.2	7.6	8	8.4	8.8	9.2	9.6	10	10.4	10.8	11.2	11.6	12	12.4	12.8	13.2	13.6	14	14.4	14.8	15.2	15.6	16	16.4	16.8	17.2	17.6	18	18.4	18.8	19.2
BJ_2FPs_siRNA_hp1a_001	0	0.00729927	0.0145985	0.00729927	0	0	0	0.0145985	0.0218978	0.0364963	0.0510949	0.0583942	0.0364963	0.0364963	0.0145985	0.00729927	0.0364963	0.0218978	0.0291971	0.0364963	0.0291971	0.0218978	0.0510949	0.0145985	0.00729927	0.00729927	0.0656934	0.0291971	0.0291971	0.0364963	0.0145985	0.00729927	0.00729927	0.0145985	0	0.00729927	0.00729927	0	0.00729927	0.0145985	0	0	0.00729927	0.0145985	0	0	0.00729927	0.00729927	0.0145985
BJ_2FPs_siRNA_hp1a_003	0	0.243328	0.0690738	0.0879121	0.0470958	0.0502355	0.0800628	0.0753532	0.0847724	0.0408163	0.0298273	0.0266876	0.0235479	0.00627943	0.0172684	0.0204082	0.0188383	0.0188383	0.0156986	0.00156986	0.00313972	0.00470958	0.00313972	0.00156986	0.00313972	0.00156986	0	0.00313972	0.00156986	0.00470958	0.00156986	0	0	0.00156986	0	0.00156986	0	0.00156986	0	0	0	0	0.00156986	0	0	0	0.00156986	0.00156986	0
BJ_2FPs_siRNA_hp1a_004	0	0.0801688	0.0168776	0.0379747	0.0464135	0.0323488	0.0520394	0.0956399	0.0703235	0.0590717	0.07173	0.0436006	0.02391	0.0323488	0.0323488	0.02391	0.0309423	0.0407876	0.021097	0.0182841	0.0126582	0.00703235	0.00843882	0.0126582	0.00843882	0.00703235	0.00984529	0.00703235	0.00140647	0.00562588	0.00562588	0.00562588	0.00703235	0.00562588	0.00140647	0.00703235	0.00281294	0	0.00140647	0.00421941	0.00281294	0.00281294	0	0	0	0	0.00281294	0.00140647	0
BJ_2FPs_siRNA_hp1a_005	0	0.0480641	0.0200267	0.0293725	0.0213618	0.0293725	0.034713	0.0761015	0.118825	0.0747664	0.0534045	0.0427236	0.046729	0.0387183	0.0320427	0.0333778	0.0293725	0.034713	0.0373832	0.0213618	0.0146862	0.0213618	0.0146862	0.00934579	0.0133511	0.0146862	0.00934579	0.00801068	0.00801068	0.00400534	0.0106809	0.00801068	0.00267023	0.00267023	0.00534045	0.00133511	0.00133511	0.00133511	0.00133511	0.00267023	0.00133511	0	0.00267023	0	0.00267023	0.00133511	0	0.00133511	0.00133511
BJ_2FPs_siRNA_hp1a_007	0	0	0	0	0	0	0	0	0	0	0	0	0	0	0	0	0	0.00414938	0.00414938	0.0248963	0.0414938	0.0373444	0.0580913	0.0580913	0.0497925	0.0456432	0.0539419	0.0414938	0.0373444	0.0290456	0.0497925	0.0290456	0.0248963	0.0248963	0.0165975	0.0124481	0.00829875	0.00829875	0	0	0.00829875	0.00414938	0.00414938	0.00829875	0.00829875	0.00829875	0.00414938	0.00829875	0
BJ_2FPs_siRNA_HP1A_001_bright	0	0.140244	0.0152439	0.0365854	0.0304878	0.0396341	0.0609756	0.0792683	0.109756	0.0792683	0.0609756	0.0365854	0.0304878	0.0304878	0.0396341	0.00914634	0.0243902	0.0121951	0.0182927	0.00609756	0.027439	0.0121951	0.0121951	0.00304878	0.00304878	0.00304878	0.00304878	0.00609756	0.00304878	0.00914634	0.00304878	0.0152439	0.00304878	0	0.00609756	0.00609756	0	0	0.00304878	0	0.00609756	0	0.00304878	0	0	0	0	0	0.00304878
BJ_2FPs_siRNA_HP1A_002_bright	0	0.212121	0.040404	0.111111	0.0808081	0.0606061	0.0808081	0.121212	0.0606061	0.0505051	0.010101	0	0	0	0.030303	0.030303	0.020202	0.030303	0.010101	0.010101	0	0	0.010101	0	0.010101	0	0	0	0.010101	0	0	0	0	0	0	0	0	0	0	0	0	0	0	0	0	0	0.010101	0	0
BJ_2FPs_siRNA_HP1A_004_bright	0	0.0177305	0.0035461	0.0177305	0.0212766	0.0070922	0.0177305	0.0425532	0.0496454	0.0744681	0.0425532	0.0425532	0.0425532	0.0460993	0.0460993	0.0390071	0.0319149	0.0319149	0.0248227	0.0141844	0.0212766	0.0212766	0.0212766	0.0212766	0.0141844	0.0177305	0.0319149	0.0177305	0.0283688	0.0248227	0.0248227	0.0035461	0.0141844	0.0035461	0.0106383	0.0070922	0	0.0035461	0	0	0	0	0	0.0070922	0.0035461	0.0106383	0.0035461	0	0
BJ_2FPs_siRNA_HP1A_005_bright	0	0.243993	0.0406654	0.0683919	0.064695	0.0369686	0.064695	0.125693	0.0813309	0.0683919	0.0499076	0.0277264	0.0277264	0.0184843	0.0203327	0.0147874	0.0221811	0.00369686	0.00369686	0	0.00184843	0	0.00554529	0	0	0.00184843	0	0.00184843	0	0.00184843	0	0	0	0	0	0.00184843	0	0	0	0	0	0	0	0	0	0	0.00184843	0	0
BJ_2FPs_siRNA_HP1A_006_bright	0	0.042623	0.0131148	0.0262295	0.00655738	0.0196721	0.0393443	0.0557377	0.0590164	0.0786885	0.0688525	0.0655738	0.0459016	0.0393443	0.0327869	0.0491803	0.0393443	0.0360656	0.0327869	0.0360656	0.0131148	0.00983607	0.0131148	0.0131148	0.0196721	0.00983607	0.00983607	0.0163934	0.0163934	0.0131148	0	0.00327869	0	0	0	0.00655738	0	0.00655738	0	0	0.00327869	0.00327869	0	0.00327869	0.00327869	0.00655738	0	0	0.00327869
BJ_2FPs_siRNA_HP1A_007_bright	0	0	0	0	0.00591716	0	0	0	0.00591716	0.00591716	0.0118343	0.0177515	0.0177515	0.0236686	0.0295858	0.0236686	0.0473373	0.0236686	0.0473373	0.00591716	0	0.035503	0.0414201	0.035503	0.0295858	0.0177515	0.0414201	0.0295858	0.0295858	0.00591716	0.0295858	0	0.0295858	0.00591716	0.00591716	0.0177515	0	0.0177515	0	0.00591716	0.00591716	0.0177515	0.00591716	0.0118343	0.00591716	0.00591716	0	0.0177515	0.0236686
BJ_2FPS_siRNA_HP1a-003_bright	0	0.0979381	0.056701	0.0670103	0.0309278	0.0670103	0.0670103	0.164948	0.14433	0.0824742	0.0670103	0.0309278	0.0154639	0.0206186	0.0206186	0.0103093	0.00515464	0.00515464	0	0	0.0103093	0.0103093	0	0	0.00515464	0	0.00515464	0	0.00515464	0	0	0.00515464	0	0	0	0	0	0	0.00515464	0	0	0	0	0	0	0	0	0	0
BJ_2FPS_siRNA_HP1a-005_bright	0	0.187291	0.0301003	0.0501672	0.0568562	0.0602007	0.0568562	0.113712	0.09699	0.0535117	0.0468227	0.0367893	0.0133779	0.0334448	0.0267559	0.0133779	0.0100334	0.0167224	0.0100334	0.00668896	0.0100334	0.00668896	0.00668896	0.00334448	0	0.00668896	0	0.00668896	0.00668896	0.0100334	0.00334448	0.00668896	0.00334448	0.00334448	0	0	0.00334448	0	0	0.00334448	0	0	0	0	0	0	0	0	0
BJ_2FPS_siRNA_HP1a-006_bright	0	0.194444	0.0462963	0.0802469	0.0555556	0.0617284	0.058642	0.104938	0.0648148	0.0493827	0.0277778	0.0185185	0.0339506	0.0339506	0.0246914	0.0123457	0.0277778	0.0185185	0.0154321	0.00925926	0.00308642	0.00617284	0.00308642	0.00308642	0.00617284	0.00617284	0.00617284	0	0.00617284	0	0.00308642	0.00308642	0	0	0	0	0	0	0.00308642	0	0.00308642	0	0	0.00308642	0.00308642	0	0	0	0
E.FRET	0	0.4	0.8	1.2	1.60000	2.00000	2.40000	2.80000	3.20000	3.60000	4	4.40000	4.80000	5.20000	5.60000	6.00000	6.40000	6.80000	7.20000	7.60000	8	8.40000	8.80000	9.20000	9.60000	10.00000	10.40000	10.80000	11.20000	11.60000	12	12.40000	12.80000	13.20000	13.60000	14.00000	14.40000	14.80000	15.20000	15.60000	16	16.40000	16.80000	17.20000	17.60000	18.00000	18.40000	18.80000	19.20000
mean	0	0.108232	0.0261892	0.044288	0.0334252	0.0332049	0.0437769	0.0764112	0.069159	0.0538399	0.042278	0.031988	0.025564	0.0257101	0.026219	0.0205086	0.0245704	0.0213304	0.0192877	0.0136373	0.0134488	0.0138806	0.0177771	0.0125455	0.0121386	0.00995057	0.0168838	0.0119442	0.0130745	0.0103404	0.0104397	0.00621287	0.00657583	0.00444061	0.00328553	0.00493084	0.00164933	0.00278991	0.00152362	0.00219642	0.0022019	0.00199946	0.00176105	0.00344207	0.0019141	0.00233905	0.00223764	0.00269007	0.0032807
[truncated: 52 more columns]
