# Supplementary material for: Evidence for low nanocompaction of heterochromatin in living embryonic stem cells
Source: EMBO J. 2023 Apr 21;42(12):e110286. doi: 10.15252/embj.2021110286 (PMC10267699; doi:10.15252/embj.2021110286)
Supplement: Supplementary file 11 — Source Data for Figure 4 [file EMBJ-42-e110286-s011.zip › Figure 4/4C/FRET efficiency distribution_ nucleosome rich foci_siRNA Ctrl vs siRNA HP1b.xlsx]

## Sheet: ESCs_NucleosomeRich_siRNA_CTRL
EFRET	0	0.4	0.8	1.2	1.6	2	2.4	2.8	3.2	3.6	4	4.4	4.8	5.2	5.6	6	6.4	6.8	7.2	7.6	8	8.4	8.8	9.2	9.6	10	10.4	10.8	11.2	11.6	12	12.4	12.8	13.2	13.6	14	14.4	14.8	15.2	15.6	16	16.4	16.8	17.2	17.6	18	18.4	18.8	19.2
BJ1_H2B2FPs_siRNA control_001	0.0060241	0	0.0060241	0.0120482	0	0.0120482	0	0.0120482	0.0180723	0.0240964	0.0060241	0.0060241	0.0240964	0.0240964	0.0120482	0.0361446	0.0542169	0.0421687	0.0481928	0.0542169	0.0421687	0.0481928	0.0722892	0.0481928	0.0481928	0.0662651	0.0361446	0.0301205	0.0120482	0.0120482	0.0301205	0.0060241	0.0120482	0	0.0060241	0	0.0120482	0.0060241	0	0.0180723	0	0	0	0	0.0060241	0.0060241	0.0060241	0	0
BJ1_H2B2FPs_siRNA control_002	0.0608365	0.00760456	0.0114068	0.00380228	0.0190114	0.026616	0.0190114	0.0456274	0.0228137	0.0304183	0.0418251	0.0190114	0.0342205	0.026616	0.0418251	0.0684411	0.0760456	0.0722433	0.0494297	0.0646388	0.0456274	0.0608365	0.0190114	0.0304183	0.00760456	0.00760456	0.0152091	0.0114068	0	0.00760456	0.00380228	0	0.00380228	0.00380228	0.00380228	0.00380228	0	0	0	0.00380228	0	0.00380228	0	0	0	0.00380228	0	0	0
BJ1_H2B2FPs_siRNA control_004	0.142336	0.0218978	0.0109489	0.0255474	0.0182482	0.0474453	0.040146	0.0510949	0.0474453	0.0328467	0.0364963	0.0145985	0.0255474	0.0218978	0.0437956	0.0291971	0.0437956	0.0510949	0.0547445	0.0474453	0.0437956	0.0437956	0.0328467	0.0182482	0.0145985	0.00729927	0.00364964	0	0.00364964	0.00364964	0	0.00364964	0	0.00364964	0	0	0.00364964	0	0	0	0	0	0	0	0	0.00364964	0	0	0
BJ1_H2B2FPs_siRNA control_005	0.00401606	0	0.00401606	0	0.00401606	0.00401606	0.00401606	0.0160643	0.0200803	0.0160643	0.0200803	0.0120482	0.0200803	0.0200803	0.0240964	0.0281125	0.0200803	0.0321285	0.0562249	0.0481928	0.0361446	0.0361446	0.060241	0.0441767	0.0361446	0.0200803	0.0321285	0.0160643	0.0240964	0.0441767	0.0120482	0.0160643	0.0441767	0.0481928	0.0160643	0.0200803	0.0200803	0.00401606	0	0.00803213	0.00401606	0.00401606	0.00803213	0.00401606	0.00803213	0.00401606	0.00803213	0	0
BJ1_H2B2FPs_siRNA control_007	0.1	0.0166667	0.0333333	0.0166667	0	0	0.0166667	0.0166667	0.0333333	0.0333333	0.0333333	0.0666667	0.0666667	0.0333333	0.0166667	0.0333333	0.0333333	0.0833333	0.0166667	0.05	0.05	0.0666667	0.0166667	0.0166667	0.0166667	0.0333333	0.0333333	0.0333333	0	0	0	0	0	0	0	0	0	0	0	0	0	0.0333333	0	0	0	0	0	0	0
BJ1_H2B2FPs_siRNA control_008	0.0463576	0	0.013245	0	0	0.0198676	0.0198676	0.0529801	0.0264901	0.0198676	0.0264901	0.013245	0.0596026	0.0397351	0.0463576	0.0264901	0.0596026	0.0529801	0.0463576	0.0397351	0.0529801	0.0397351	0.0794702	0.0397351	0.0264901	0.013245	0.00662252	0	0.00662252	0.013245	0	0.00662252	0	0.013245	0	0.00662252	0.00662252	0	0	0.00662252	0	0	0.00662252	0.00662252	0	0.00662252	0	0.00662252	0
BJ1_H2B2FPs_siRNA control_010	0.0212766	0	0.0070922	0.0070922	0	0.0283688	0.0283688	0.035461	0.0567376	0.0425532	0.0283688	0.0496454	0.0283688	0.0283688	0.0425532	0.035461	0.035461	0.0425532	0.0638298	0.0851064	0.0496454	0.0780142	0.035461	0.0212766	0.0141844	0.0070922	0.0141844	0.0070922	0.0070922	0.0070922	0.0070922	0.0141844	0	0.0141844	0.0070922	0	0.0070922	0	0.0070922	0	0	0	0	0	0	0	0	0	0
BJ1_H2B2FPs_siRNA control_012	0.0288462	0.0288462	0.00961539	0.00961539	0.0192308	0.0192308	0.0384615	0.0384615	0.0384615	0.0192308	0.0480769	0.0576923	0.0192308	0.0288462	0.0192308	0.0480769	0.0384615	0.0384615	0.0384615	0.0673077	0.0480769	0.0384615	0.0384615	0	0.0192308	0.0480769	0.00961539	0.00961539	0.00961539	0.0288462	0.00961539	0.00961539	0.00961539	0	0	0.00961539	0.00961539	0.00961539	0	0.00961539	0	0.00961539	0	0	0	0	0	0	0
BJ1_H2B2FPs_siRNA control_002_2	0.193548	0.0322581	0.0322581	0	0.0322581	0	0.112903	0.0645161	0.0322581	0.016129	0.016129	0	0.0322581	0.0322581	0.0806452	0.0645161	0.016129	0.0483871	0.0483871	0.016129	0.0322581	0.016129	0.016129	0	0	0	0	0	0	0.016129	0	0.016129	0	0	0	0	0	0	0	0	0	0	0	0	0	0	0	0	0
BJ1_H2B2FPs_siRNA control_004_2	0.0663507	0.014218	0.0236967	0.00947867	0.00473934	0.00473934	0.028436	0.0236967	0.0473934	0.028436	0.0521327	0.0331754	0.042654	0.0473934	0.028436	0.0805687	0.0947867	0.0663507	0.0521327	0.056872	0.0473934	0.0331754	0.0236967	0.014218	0.00947867	0	0.028436	0	0	0	0	0.00473934	0	0	0	0.00473934	0	0	0	0	0	0.00473934	0	0	0	0	0	0	0
BJ1_H2B2FPs_siRNA control_005_2	0.0582524	0.00970874	0.00970874	0.00485437	0.0242718	0.00485437	0.0145631	0.0533981	0.0728155	0.0776699	0.0436893	0.0194175	0.038835	0.0339806	0.0145631	0.0582524	0.0291262	0.0436893	0.0873786	0.0631068	0.0631068	0.038835	0.0291262	0.0291262	0.00970874	0.0194175	0.00970874	0	0	0.00485437	0	0	0	0	0	0.00485437	0	0	0	0.00485437	0.00485437	0.00485437	0	0.00485437	0	0	0	0	0
BJ1_H2B2FPs_siRNA control_006_2	0.027027	0	0.027027	0.0135135	0.0135135	0.027027	0.0135135	0.0405405	0.0675676	0.0135135	0.027027	0.0135135	0.027027	0.027027	0.0540541	0.0135135	0.108108	0.0945946	0.0540541	0.0135135	0.0675676	0.0810811	0.027027	0.027027	0	0.0135135	0	0.0540541	0	0	0	0.0135135	0	0	0	0	0	0.0135135	0	0	0	0	0	0	0	0	0	0	0
BJ1_H2B2FPs_siRNA control_007_2	0.0210526	0.0105263	0	0	0.0105263	0	0.0421053	0.0210526	0.0315789	0.0105263	0.0421053	0.0210526	0.0526316	0.0421053	0.0947368	0.0842105	0.0631579	0.0315789	0.0736842	0.0210526	0.0842105	0.0526316	0.0210526	0.0526316	0.0105263	0.0105263	0.0105263	0	0.0105263	0	0.0105263	0	0	0	0.0105263	0	0	0	0	0.0105263	0	0	0	0.0105263	0	0	0	0	0
BJ1_H2B2FPs_siRNA control_008_2	0.19403	0.039801	0.0597015	0.0199005	0.0447761	0.039801	0.0597015	0.0547264	0.0447761	0.0646766	0.0298507	0.0298507	0.00995025	0.0298507	0.0298507	0.0348259	0.0199005	0.0348259	0.0497512	0.0248756	0.00497512	0.0199005	0.0149254	0.00995025	0	0	0	0.00497512	0	0	0.0149254	0	0	0	0	0	0	0	0	0	0	0	0	0	0	0	0	0	0
BJ1_H2B2FPs_siRNA control_010_2	0.232143	0.0535714	0.0892857	0.00892857	0.0178571	0.0625	0.00892857	0.0535714	0.0178571	0.0625	0.0357143	0.0446429	0.0357143	0	0.0267857	0.0267857	0.0267857	0.00892857	0.0357143	0.0267857	0.0625	0.00892857	0.0267857	0.00892857	0.0178571	0	0	0	0	0	0	0	0	0	0	0	0	0	0	0	0	0	0	0	0	0	0	0	0
E.FRET	0	0.4	0.8	1.2	1.60000	2.00000	2.40000	2.80000	3.20000	3.60000	4	4.40000	4.80000	5.20000	5.60000	6.00000	6.40000	6.80000	7.20000	7.60000	8	8.40000	8.80000	9.20000	9.60000	10.00000	10.40000	10.80000	11.20000	11.60000	12	12.40000	12.80000	13.20000	13.60000	14.00000	14.40000	14.80000	15.20000	15.60000	16	16.40000	16.80000	17.20000	17.60000	18.00000	18.40000	18.80000	19.20000
mean	0.0801398	0.0156732	0.0224906	0.00876319	0.0138966	0.0197676	0.0297793	0.0386604	0.0385121	0.0327908	0.0324896	0.0267056	0.0344589	0.0290393	0.0383763	0.0445286	0.0479327	0.0495546	0.0516673	0.0452652	0.0486967	0.0441685	0.0342127	0.0240397	0.0153789	0.0164303	0.0133039	0.0111108	0.00491004	0.00917639	0.00587535	0.00603614	0.00464284	0.00553827	0.00290061	0.00331428	0.00394055	0.00221127	0.000472813	0.00410169	0.000591362	0.00402405	0.000976976	0.00173462	0.000937082	0.00160764	0.000937082	0.000441501	0
[truncated: 51 more columns]

## Sheet: ESCs_NucleosomeRich_siRNA_HP1B
EFRET	0	0.4	0.8	1.2	1.6	2	2.4	2.8	3.2	3.6	4	4.4	4.8	5.2	5.6	6	6.4	6.8	7.2	7.6	8	8.4	8.8	9.2	9.6	10	10.4	10.8	11.2	11.6	12	12.4	12.8	13.2	13.6	14	14.4	14.8	15.2	15.6	16	16.4	16.8	17.2	17.6	18	18.4	18.8	19.2
BJ1_H2B2FPs_siRNA HP1b_001	0.279018	0.0290179	0.0691964	0.0424107	0.0334821	0.0558036	0.0691964	0.0669643	0.046875	0.0401786	0.0290179	0.0178571	0.0290179	0.0379464	0.03125	0.0267857	0.0223214	0.0245536	0.0111607	0.00669643	0.00669643	0.00669643	0	0.00446429	0	0	0.00446429	0.00223214	0	0	0	0	0	0	0	0	0	0	0	0	0	0.00223214	0	0	0	0	0.00223214	0	0
BJ1_H2B2FPs_siRNA HP1b_002	0.230303	0.0484848	0.0606061	0.030303	0.0424242	0.0484848	0.109091	0.0666667	0.0545455	0.0363636	0.030303	0.0181818	0.00606061	0.0484848	0.0424242	0.0181818	0.0363636	0.0363636	0.00606061	0.0121212	0.0121212	0	0	0	0	0	0.00606061	0	0	0	0	0	0	0	0	0	0	0	0	0	0	0	0	0	0	0	0	0	0
BJ1_H2B2FPs_siRNA HP1b_003	0.236364	0.109091	0.109091	0.0181818	0.0181818	0.0727273	0.0363636	0.0727273	0.0545455	0	0.0545455	0.0181818	0.0181818	0.0181818	0.0181818	0.0181818	0.0363636	0.0545455	0	0.0363636	0	0	0	0	0	0	0	0	0	0	0	0	0	0	0	0	0	0	0	0	0	0	0	0	0	0	0	0	0
BJ1_H2B2FPs_siRNA HP1b_004	0.15625	0.0104167	0.046875	0.0260417	0.0260417	0.0364583	0.0520833	0.0416667	0.0677083	0.03125	0.0729167	0.0416667	0.0208333	0.0260417	0.0416667	0.0364583	0.0208333	0.0520833	0.0260417	0.0260417	0.0208333	0.0260417	0.03125	0.00520833	0.0104167	0.00520833	0	0.00520833	0.00520833	0	0	0	0.00520833	0	0	0.00520833	0.00520833	0	0	0	0	0	0	0.00520833	0	0	0	0	0
BJ1_H2B2FPs_siRNA HP1b_006	0.0666667	0.00555556	0.0222222	0.0388889	0.0333333	0.0166667	0.05	0.0722222	0.0388889	0.0388889	0.0277778	0.0166667	0.0444444	0.0666667	0.0444444	0.0555556	0.0555556	0.0388889	0.05	0.0611111	0.0333333	0.0388889	0.0166667	0.0111111	0.0166667	0	0	0	0	0.00555556	0	0	0	0	0	0	0.00555556	0	0.0111111	0	0	0.00555556	0	0	0	0	0	0	0
BJ1_H2B2FPs_siRNA HP1b_008	0.146667	0.0133333	0.04	0.0133333	0.02	0.0333333	0.0533333	0.0666667	0.0733333	0.02	0.04	0.0333333	0.0733333	0.0133333	0.04	0.0466667	0.04	0.04	0.0333333	0.04	0.0533333	0.00666667	0.00666667	0.02	0.00666667	0	0	0	0	0	0	0	0	0	0.00666667	0	0	0	0	0.00666667	0	0	0	0	0	0	0	0	0
2_BJ1_H2B2FPs_siRNA HP1b_003	0.47191	0.0786517	0.0449438	0.0449438	0.011236	0.0786517	0.0224719	0.0561798	0.011236	0.0449438	0	0.011236	0.011236	0.011236	0.0337079	0.0224719	0.0224719	0	0.011236	0.011236	0	0	0	0	0	0	0	0	0	0	0	0	0	0	0	0	0	0	0	0	0	0	0	0	0	0	0	0	0
2_BJ1_H2B2FPs_siRNA HP1b_004	0.333333	0.0296296	0.0518519	0.00740741	0.0296296	0.0296296	0.0518519	0.0888889	0.0444444	0.0222222	0.00740741	0.0222222	0.037037	0.037037	0.0222222	0.037037	0.037037	0.0222222	0.0222222	0.0518519	0.0148148	0	0	0	0	0	0	0	0	0	0	0	0	0	0	0	0	0	0	0	0	0	0	0	0	0	0	0	0
2_BJ1_H2B2FPs_siRNA HP1b_005	0.513158	0.0328947	0.0657895	0.0394737	0.0197368	0.0526316	0.0394737	0.0460526	0.0394737	0.0263158	0.0131579	0	0.0197368	0.0131579	0.0131579	0.00657895	0.0328947	0.0131579	0.00657895	0.00657895	0	0	0	0	0	0	0	0	0	0	0	0	0	0	0	0	0	0	0	0	0	0	0	0	0	0	0	0	0
2_BJ1_H2B2FPs_siRNA HP1b_006	0.681159	0.0217391	0.057971	0.0289855	0.0217391	0.0217391	0.0362319	0.0289855	0.0217391	0	0.0144928	0.00724638	0.0217391	0.00724638	0.00724638	0	0	0	0	0	0	0	0.00724638	0.00724638	0	0.00724638	0	0	0	0	0	0	0	0	0	0	0	0	0	0	0	0	0	0	0	0	0	0	0
2_BJ1_H2B2FPs_siRNA HP1b_007	0.445312	0.015625	0.101562	0.0390625	0.015625	0.03125	0.0546875	0.015625	0.03125	0.0390625	0.0234375	0.03125	0.015625	0	0.03125	0.015625	0.015625	0.015625	0.0078125	0.03125	0	0	0	0	0.0078125	0.0078125	0	0	0	0	0	0	0	0	0	0	0	0	0	0	0	0	0	0	0	0.0078125	0	0	0
2_BJ1_H2B2FPs_siRNA HP1b_009	0.38961	0.038961	0.0454545	0.0519481	0.0649351	0.0194805	0.025974	0.0324675	0.0324675	0.0584416	0.012987	0.00649351	0.012987	0.0194805	0.0324675	0.00649351	0.012987	0.038961	0.025974	0.025974	0.012987	0.012987	0.0194805	0	0	0	0	0	0	0	0	0	0	0	0	0	0	0	0	0	0	0	0	0	0	0	0	0	0
2_BJ1_H2B2FPs_siRNA HP1b_010	0.185714	0.0428571	0.0571429	0.00714286	0.0428571	0.0571429	0.0857143	0.0428571	0.0428571	0.0285714	0.0428571	0.0357143	0.0142857	0.0214286	0.0428571	0.0571429	0.0428571	0.0142857	0.0285714	0.0142857	0.0357143	0.00714286	0.00714286	0	0.0214286	0	0.00714286	0.00714286	0	0	0	0	0	0	0	0	0	0	0	0	0	0	0	0	0	0	0	0	0
2_BJ1_H2B2FPs_siRNA HP1b_011	0.423077	0.0384615	0.0307692	0.00769231	0.0230769	0.0538462	0.0384615	0.0384615	0.0384615	0.0384615	0.0230769	0.0384615	0.0230769	0.0230769	0.0307692	0.0153846	0.0230769	0.00769231	0.0307692	0	0.00769231	0.0230769	0	0	0	0	0	0	0	0	0.00769231	0	0	0	0	0	0	0	0	0	0	0	0	0	0	0	0	0	0
2_BJ1_H2B2FPs_siRNA HP1b_012	0.174603	0.0357143	0.031746	0.0198413	0.00793651	0.0277778	0.0436508	0.0515873	0.031746	0.0595238	0.0198413	0.0238095	0.0277778	0.031746	0.0396825	0.0396825	0.0277778	0.015873	0.0238095	0.031746	0.0357143	0.0396825	0.0357143	0.0119048	0.0119048	0.00396825	0.00793651	0	0.0119048	0.0198413	0.00396825	0	0.00396825	0	0.00793651	0.00396825	0	0	0	0	0.00793651	0	0	0	0	0	0	0.00396825	0
2_BJ1_H2B2FPs_siRNA HP1b_013	0.155963	0.00917431	0.0275229	0.0183486	0.0183486	0.0642202	0.0458716	0.0642202	0.0733945	0.0550459	0.0550459	0.00917431	0.0275229	0.0366972	0.0275229	0.0183486	0.0642202	0.0275229	0.0183486	0.0642202	0.0458716	0.0366972	0.00917431	0	0	0	0	0	0	0	0	0	0	0	0	0	0	0	0	0	0	0.00917431	0	0	0.00917431	0	0	0	0
2_BJ1_H2B2FPs_siRNA HP1b_014	0.224615	0.0184615	0.0215385	0.0246154	0.0246154	0.0338462	0.0523077	0.08	0.04	0.0430769	0.0430769	0.0184615	0.0338462	0.0276923	0.0215385	0.0492308	0.0369231	0.0461538	0.0307692	0.0246154	0.0123077	0.0338462	0.0153846	0.00307692	0.00923077	0	0.00615385	0.00307692	0	0	0	0	0	0	0.00307692	0	0	0	0	0	0	0	0	0	0	0	0	0	0
E.FRET	0	0.4	0.8	1.2	1.60000	2.00000	2.40000	2.80000	3.20000	3.60000	4	4.40000	4.80000	5.20000	5.60000	6.00000	6.40000	6.80000	7.20000	7.60000	8	8.40000	8.80000	9.20000	9.60000	10.00000	10.40000	10.80000	11.20000	11.60000	12	12.40000	12.80000	13.20000	13.60000	14.00000	14.40000	14.80000	15.20000	15.60000	16	16.40000	16.80000	17.20000	17.60000	18.00000	18.40000	18.80000	19.20000
mean	0.300807	0.0340041	0.0520167	0.0269777	0.0266588	0.0431582	0.0509861	0.0548376	0.0437039	0.0342557	0.0299966	0.0205857	0.0256907	0.0258502	0.0306111	0.0276368	0.0310181	0.0263488	0.0195699	0.0261231	0.0171423	0.013631	0.00874861	0.00370658	0.00494862	0.00142562	0.00186812	0.00103884	0.00100665	0.00149393	0.000685915	0	0.000539799	0	0.00104001	0.000539799	0.00063317	0	0.000653595	0.000392157	0.000466853	0.000997765	0	0.000306373	0.000539665	0.000459559	0.000131303	0.000233427	0
[truncated: 51 more columns]
