# Supplementary material for: Evidence for low nanocompaction of heterochromatin in living embryonic stem cells
Source: EMBO J. 2023 Apr 21;42(12):e110286. doi: 10.15252/embj.2021110286 (PMC10267699; doi:10.15252/embj.2021110286)
Supplement: Supplementary file 11 — Source Data for Figure 4 [file EMBJ-42-e110286-s011.zip › Figure 4/4C/Mean FRET efficiency_nucleosome rich foci_siRNA Ctrl vs siRNA HP1b.xlsx]

## Sheet: exp 220322_siRNA HP1b_ESC_FRET
Experiment_220322_siRNA HP1b
	mean FRET %			mean FRET %
				siRNA HP1 b
acquisition name	siRNA control
BJ H2B2FPs_siRNA Control_001	8.3		BJ H2B2FPs_siRNA HP1b_001	6.4
8 cells	7.3		7 cells	4.7
	10.6			4.4
	6.9			4.6
	8.8			5
	8			5.6
	6.3			3.3
	7.5
			BJ H2B2FPs_siRNA HP1b_002	5.7
BJ H2B2FPs_siRNA Control_002	6.4		4 cells	6.1
6 cells	7			6.4
	6.4			5.4
	6.2
	7.9		BJ H2B2FPs_siRNA HP1b_003	4.2
	9		3 cells	5
				3.8
BJ H2B2FPs_siRNA Control_003	7
5 cells	8.4		BJ H2B2FPs_siRNA HP1b_004	5.4
	8.3		2 cells	3.5
	7.1
	8.6
			BJ H2B2FPs_siRNA HP1b_005	4.9
BJ H2B2FPs_siRNA Control_004	8		5 cells	3.8
5 cells	7.9			4.3
	9.3			5.5
	7.7			6.5
	8.5
			BJ H2B2FPs_siRNA HP1b_006	4.8
BJ H2B2FPs_siRNA Control_005	9.7		3 cells	5.8
5 cells	8.3			4.5
	8.3
	10.1		BJ H2B2FPs_siRNA HP1b_007	4.5
	9.3		4 cells	5.8
				5.1
BJ H2B2FPs_siRNA Control_006	7.4			5
5 cells	9
	8.5		BJ H2B2FPs_siRNA HP1b_008	5.2
	7.4		3 cells	5.6
	7.2			6.3
BJ H2B2FPs_siRNA Control_007	7.6
4 cells	8.7		BJ H2B2FPs_siRNA HP1b_009	7
	8.3		4 cells	6.8
	8.1			5.1
				5.6
BJ H2B2FPs_siRNA Control_008
4 cells	7.6		BJ H2B2FPs_siRNA HP1b_010	7.3
	8.4		11 cells	4.5
	8.9			4.6
	7.4			5.8
				6.1
BJ H2B2FPs_siRNA Control_010	7.4			5.6
2 cells	7.3			6.3
				5.2
				5.7
BJ H2B2FPs_siRNA Control_012	9.9			5.7
7 cells	7.9			5.8
	8.6
	9.6		BJ H2B2FPs_siRNA HP1b_011	5
	9.7		6 cells	5.5
	7.8			7.7
	8.8			6
				5.7
BJ H2B2FPs_siRNA Control_013	10.4			6.4
7 cells	8.7
	11.2		BJ H2B2FPs_siRNA HP1b_012	7.2
	9.6		9 cells	6.6
	11.8			7.1
	11.1			6.2
	9.8			5.6
				6.1
				6.6
AVERAGE	8.4			7.3
STDEV	1.25096			7.7
			BJ H2B2FPs_siRNA HP1b_012	5.4
			7 cells	5.8
				4.7
				5.1
				5.5
				5.5
				6.6
			BJ H2B2FPs_siRNA HP1b_013	6.8
			5 cells	5.6
				6.4
				5
				6.7
				5.61644
				0.964511

## Sheet: exp 250322_siRNA HP1b_ESC_FRET
Experiment 250322_siRNA HP1b
	mean FRET %			mean FRET %
acquisition name	siRNA control			siRNA HP1 b
BJ H2B2FPs_siRNA Control_001	8.2		BJ H2B2FPs_siRNA HP1b_001	4.9
3 cells	8.8		6 cells	5.1
	7.1			5.3
				5
BJ H2B2FPs_siRNA Control_002	7.3			4.8
3 cells	8.3			5.3
	8.6
			BJ H2B2FPs_siRNA HP1b_002	4.1
BJ H2B2FPs_siRNA Control_003	9.6		3 cells	5.1
3 cells	9.1			4.4
	9.7
			BJ H2B2FPs_siRNA HP1b_003	5.1
BJ H2B2FPs_siRNA Control_004	7.4		2 cells	4.8
4 cells	7.5
	6.7
	6.4
BJ H2B2FPs_siRNA Control_005	7.3
9 cells	6.3
	7.3		BJ H2B2FPs_siRNA HP1b_005	5.6
	6.6		7 cells	7.3
	6			5.9
	7			6.4
	6.8			6.5
	7.1			6
	7.1			6.8
BJ H2B2FPs_siRNA Control_006	7.9		BJ H2B2FPs_siRNA HP1b_006	6.2
3 cells	6.5		6 cells	6.5
	7.1			5.7
				6.9
				6.1
BJ H2B2FPs_siRNA Control_007	8.8			6.8
4 cells	7.2
	9.1
	8.3
BJ H2B2FPs_siRNA Control_008	8.7
3 cells	6.7		BJ H2B2FPs_siRNA HP1b_008	5.5
	6.2		4 cells	5.6
				7.2
				5.4
			BJ H2B2FPs_siRNA HP1b_009	6
			6 cells	6.1
BJ H2B2FPs_siRNA Control_010	9.6			6
8 cells	7.3			4.6
	6.1			5.7
	6.8			6.2
	7.3
	8
	6.3		BJ H2B2FPs_siRNA HP1b_010	5.5
	7.5		6 cells	5.2
				7.2
				6.4
				7.5
				7.5
			BJ H2B2FPs_siRNA HP1b_011	5.4
			4 cells	6
				6.9
				5.8
AVERAGE	7.54			5.87045
STDEV	1.03992			0.851696

## Sheet: merge exp_siRNA HP1b_ESC_FRET
Experiment 220322 and 250322_siRNA HP1b
	mean FRET %		mean FRET %
	siRNA control		siRNA HP1 b
	8.2		4.9
	8.8		5.1
	7.1		5.3
			5
	7.3		4.8
	8.3		5.3
	8.6
			4.1
	9.6		5.1
	9.1		4.4
	9.7
			5.1
	7.4		4.8
	7.5
	6.7
	6.4
	7.3
	6.3
	7.3		5.6
	6.6		7.3
	6		5.9
	7		6.4
	6.8		6.5
	7.1		6
	7.1		6.8
	7.9		6.2
	6.5		6.5
	7.1		5.7
			6.9
			6.1
	8.8		6.8
	7.2
	9.1
	8.3
	8.7
	6.7		5.5
	6.2		5.6
			7.2
			5.4
			6
			6.1
	9.6		6
	7.3		4.6
	6.1		5.7
	6.8		6.2
	7.3
	8
	6.3		5.5
	7.5		5.2
			7.2
			6.4
			7.5
			7.5
	8.3
	7.3
	10.6		5.4
	6.9		6
	8.8		6.9
	8		5.8
	6.3
	7.5
			6.4
	6.4		4.7
	7		4.4
	6.4		4.6
	6.2		5
	7.9		5.6
	9		3.3
	7		5.7
	8.4		6.1
	8.3		6.4
	7.1		5.4
	8.6
			4.2
	8		5
	7.9		3.8
	9.3
	7.7		5.4
	8.5		3.5
	9.7
	8.3		4.9
	8.3		3.8
	10.1		4.3
	9.3		5.5
			6.5
	7.4
	9		4.8
	8.5		5.8
	7.4		4.5
	7.2
			4.5
	7.6		5.8
	8.7		5.1
	8.3		5
	8.1
			5.2
			5.6
	7.6		6.3
	8.4
	8.9
	7.4		7
			6.8
	7.4		5.1
	7.3		5.6
			7.3
	9.9		4.5
	7.9		4.6
	8.6		5.8
	9.6		6.1
	9.7		5.6
	7.8		6.3
	8.8		5.2
			5.7
	10.4		5.7
	8.7		5.8
	11.2
	9.6		5
	11.8		5.5
	11.1		7.7
	9.8		6
			5.7
			6.4
			7.2
			6.6
			7.1
			6.2
			5.6
			6.1
			6.6
			7.3
			7.7
			5.4
			5.8
			4.7
			5.1
			5.5
			5.5
			6.6
			6.8
			5.6
			6.4
			5
			6.7
mean	8.04898		5.71197
stdev	1.23891		0.928213
