# Supplementary material for: Evidence for low nanocompaction of heterochromatin in living embryonic stem cells
Source: EMBO J. 2023 Apr 21;42(12):e110286. doi: 10.15252/embj.2021110286 (PMC10267699; doi:10.15252/embj.2021110286)
Supplement: Supplementary file 11 — Source Data for Figure 4 [file EMBJ-42-e110286-s011.zip › Figure 4/4D/FRET efficiency distribution_ nucleosome rich foci_siRNA Ctrl vs siRNA HP1a_b.xlsx]

## Sheet: ESCs_NucleosomeRich_siRNA_CTRL
EFRET	0	0.4	0.8	1.2	1.6	2	2.4	2.8	3.2	3.6	4	4.4	4.8	5.2	5.6	6	6.4	6.8	7.2	7.6	8	8.4	8.8	9.2	9.6	10	10.4	10.8	11.2	11.6	12	12.4	12.8	13.2	13.6	14	14.4	14.8	15.2	15.6	16	16.4	16.8	17.2	17.6	18	18.4	18.8	19.2
BJ_H2B2FPs_SIRNA_CTRL_001_11cells	0	0	0	0	0	0	0	0	0	0	0	0	0	0	0	0	0	0	0	0	0	0.00308642	0.00925926	0.00617284	0.0216049	0.0401235	0.0277778	0.0277778	0.0277778	0.0308642	0.0432099	0.0432099	0.0339506	0.0277778	0.0216049	0.0185185	0.00925926	0.0277778	0.0123457	0	0.0246914	0.00925926	0.00925926	0.0123457	0.00925926	0.0154321	0.00925926	0.00308642	0.0123457
BJ_H2B2FPs_SIRNA_CTRL_002_7cells	0	0	0	0	0	0	0	0	0	0	0	0	0	0	0	0	0	0	0	0.00555556	0.00555556	0.00555556	0.0444444	0.0222222	0.0277778	0.0388889	0.0277778	0.0388889	0.0388889	0.05	0.0277778	0.0388889	0.05	0.0222222	0.0222222	0.0333333	0.0555556	0.00555556	0.0222222	0.0222222	0.0111111	0.00555556	0.00555556	0.00555556	0	0	0.0111111	0.0111111	0.00555556
BJ_H2B2FPs_SIRNA_CTRL_004_7cells	0	0	0	0	0	0	0	0	0.00236686	0.0035503	0.00473373	0.00828402	0.0106509	0.00710059	0.00236686	0.0035503	0.0106509	0.0260355	0.0189349	0.0272189	0.0402367	0.0532544	0.0556213	0.060355	0.0686391	0.0615385	0.0485207	0.052071	0.043787	0.0343195	0.0236686	0.0236686	0.0248521	0.0153846	0.0106509	0.0035503	0.0142012	0.00828402	0.0035503	0.0035503	0.00710059	0.00591716	0.00946746	0.00591716	0.0035503	0.0035503	0.00828402	0.00473373	0.00591716
BJ_H2B2FPs_SIRNA_CTRL_006_6cells	0	0.00636943	0	0	0	0	0	0	0	0	0.00955414	0	0	0.00318471	0.00318471	0.00636943	0.0159236	0.00955414	0.0191083	0.0159236	0.022293	0.044586	0.044586	0.0414013	0.0318471	0.0541401	0.0286624	0.0859873	0.0605096	0.0414013	0.0286624	0.0382166	0.0286624	0.0350318	0.00955414	0.0159236	0.00955414	0.022293	0.0191083	0.00318471	0.00955414	0.00636943	0	0.00636943	0.00318471	0.00318471	0.00955414	0.00318471	0.00318471
BJ_H2B2FPs_SIRNA_CTRL_007_10cells	0	0	0	0	0	0	0	0	0	0	0	0	0	0	0	0.00253807	0	0.00507614	0.00253807	0.00507614	0.0126904	0.00507614	0.0101523	0.0304569	0.0380711	0.0304569	0.0152284	0.0380711	0.0406091	0.0253807	0.0279188	0.0431472	0.0304569	0.0329949	0.035533	0.0152284	0.0126904	0.00761421	0.0228426	0.0101523	0.0253807	0.0101523	0.0101523	0.0152284	0.0152284	0.0177665	0.00761421	0.0152284	0.00761421
E.FRET	0	0.4	0.8	1.2	1.60000	2.00000	2.40000	2.80000	3.20000	3.60000	4	4.40000	4.80000	5.20000	5.60000	6.00000	6.40000	6.80000	7.20000	7.60000	8	8.40000	8.80000	9.20000	9.60000	10.00000	10.40000	10.80000	11.20000	11.60000	12	12.40000	12.80000	13.20000	13.60000	14.00000	14.40000	14.80000	15.20000	15.60000	16	16.40000	16.80000	17.20000	17.60000	18.00000	18.40000	18.80000	19.20000
mean	0	0.00127389	0	0	0	0	0	0	0.000473373	0.000710059	0.00285757	0.0016568	0.00213018	0.00205706	0.00111032	0.00249156	0.00531489	0.00813316	0.00811625	0.0107548	0.0161551	0.0223117	0.0328127	0.0321216	0.037588	0.0450296	0.0295934	0.0485592	0.0423145	0.0363931	0.0302475	0.0374262	0.0335844	0.0266823	0.019913	0.0173108	0.0202521	0.0143049	0.0160138	0.0078219	0.0155676	0.00745074	0.00688691	0.00908325	0.00624454	0.00798672	0.00916455	0.00746888	0.00692346
[truncated: 52 more columns]

## Sheet: ESCs_NucleosomeRich_siRNAHP1A+B
EFRET	0	0.4	0.8	1.2	1.6	2	2.4	2.8	3.2	3.6	4	4.4	4.8	5.2	5.6	6	6.4	6.8	7.2	7.6	8	8.4	8.8	9.2	9.6	10	10.4	10.8	11.2	11.6	12	12.4	12.8	13.2	13.6	14	14.4	14.8	15.2	15.6	16	16.4	16.8	17.2	17.6	18	18.4	18.8	19.2
BJ_2FPS_NAIVE_SIRNA_HP1A HP1B_001	0	0.548387	0.0322581	0.0293255	0.0351906	0.0205279	0.0146628	0.0175953	0.0175953	0.0205279	0.0175953	0.0175953	0.0117302	0.0205279	0.00293255	0.0175953	0.0117302	0.00879765	0.0117302	0	0.00293255	0.0058651	0.00293255	0.00293255	0	0	0	0	0	0	0	0	0	0.00293255	0.0058651	0	0	0	0.00293255	0.0058651	0	0.0058651	0.00293255	0	0	0	0	0	0.00293255
BJ_2FPS_NAIVE_SIRNA_HP1A HP1B_002	0	1	0	0	0	0	0	0	0	0	0	0	0	0	0	0	0	0	0	0	0	0	0	0	0	0	0	0	0	0	0	0	0	0	0	0	0	0	0	0	0	0	0	0	0	0	0	0	0
BJ_2FPS_NAIVE_SIRNA_HP1A HP1B_003	0	0.965197	0.00232019	0.0139211	0.00928074	0	0.00232019	0	0	0	0	0.00232019	0.00232019	0	0	0	0.00232019	0	0	0	0	0	0	0	0	0	0	0	0	0	0	0	0	0	0	0	0	0	0	0	0	0	0	0	0	0	0	0	0
BJ_2FPS_NAIVE_SIRNA_HP1A HP1B_004	0	0.924765	0.015674	0.00783699	0.00940439	0.00470219	0.00783699	0.00626959	0.00626959	0.0015674	0.0015674	0	0	0	0	0	0.0015674	0.0015674	0	0	0	0	0.00470219	0.0015674	0	0	0.0015674	0	0	0	0	0	0	0	0	0	0	0.0015674	0	0	0	0.0015674	0	0	0	0	0	0	0
BJ_2FPS_NAIVE_SIRNA_HP1A HP1B_005	0	0.99262	0.00738007	0	0	0	0	0	0	0	0	0	0	0	0	0	0	0	0	0	0	0	0	0	0	0	0	0	0	0	0	0	0	0	0	0	0	0	0	0	0	0	0	0	0	0	0	0	0
BJ_2FPS_NAIVE_SIRNA_HP1A HP1B_006	0	0.651214	0.0353201	0.0264901	0.0220751	0.0198676	0.0242826	0.0242826	0.0242826	0.0154525	0.01766	0.013245	0.00883002	0	0.00220751	0	0	0.00220751	0.00883002	0.00220751	0.00662252	0.00220751	0.00220751	0.00883002	0.00441501	0.00662252	0.00441501	0.00662252	0.00220751	0	0	0	0.00220751	0.00441501	0	0.00441501	0.00220751	0.00220751	0.00220751	0.00220751	0.00220751	0	0	0.00220751	0	0.00220751	0	0.00220751	0
BJ_2FPS_NAIVE_SIRNA_HP1A HP1B_007	0	0.976331	0.0177515	0	0	0	0.00591716	0	0	0	0	0	0	0	0	0	0	0	0	0	0	0	0	0	0	0	0	0	0	0	0	0	0	0	0	0	0	0	0	0	0	0	0	0	0	0	0	0	0
E.FRET	0	0.4	0.8	1.2	1.60000	2.00000	2.40000	2.80000	3.20000	3.60000	4	4.40000	4.80000	5.20000	5.60000	6.00000	6.40000	6.80000	7.20000	7.60000	8	8.40000	8.80000	9.20000	9.60000	10.00000	10.40000	10.80000	11.20000	11.60000	12	12.40000	12.80000	13.20000	13.60000	14.00000	14.40000	14.80000	15.20000	15.60000	16	16.40000	16.80000	17.20000	17.60000	18.00000	18.40000	18.80000	19.20000
mean	0	0.865502	0.0158148	0.011082	0.0108501	0.00644251	0.00785995	0.00687821	0.00687821	0.00536397	0.00526039	0.00473722	0.00326863	0.00293255	0.000734294	0.00251362	0.00223111	0.00179608	0.00293718	0.000315358	0.00136501	0.00115323	0.00140604	0.00190428	0.000630716	0.000946074	0.00085463	0.000946074	0.000315358	0	0	0	0.000315358	0.00104965	0.000837872	0.000630716	0.000315358	0.000539272	0.000734294	0.00115323	0.000315358	0.00106179	0.000418936	0.000315358	0	0.000315358	0	0.000315358	0.000418936
[truncated: 52 more columns]
