# Supplementary material for: Evidence for low nanocompaction of heterochromatin in living embryonic stem cells
Source: EMBO J. 2023 Apr 21;42(12):e110286. doi: 10.15252/embj.2021110286 (PMC10267699; doi:10.15252/embj.2021110286)
Supplement: Supplementary file 11 — Source Data for Figure 4 [file EMBJ-42-e110286-s011.zip › Figure 4/4H/FRET efficiency distribution_ ESCs_nucleosome rich foci_Ctrl vs A196 treatment.xlsx]

## Sheet: ESCs_NucleosomeRichFoci_Unt
EFRET	0	0.4	0.8	1.2	1.6	2	2.4	2.8	3.2	3.6	4	4.4	4.8	5.2	5.6	6	6.4	6.8	7.2	7.6	8	8.4	8.8	9.2	9.6	10	10.4	10.8	11.2	11.6	12	12.4	12.8	13.2	13.6	14	14.4	14.8	15.2	15.6	16	16.4	16.8	17.2	17.6	18	18.4	18.8	19.2
BJ_2FPs_ESGRO_001	0	0.00768049	0.00614439	0.0046083	0.00768049	0.0138249	0.0107527	0.0261137	0.030722	0.0491551	0.0691244	0.0460829	0.0291859	0.0245776	0.0322581	0.0337942	0.0368664	0.0261137	0.0399386	0.0276498	0.0261137	0.0445469	0.030722	0.0322581	0.0322581	0.0230415	0.0261137	0.0184332	0.0199693	0.0138249	0.0122888	0.0122888	0.0107527	0.0107527	0.00768049	0.00614439	0.00921659	0.00614439	0.0107527	0.00614439	0.0046083	0.0046083	0.0030722	0	0.0015361	0.0015361	0.0046083	0.00768049	0
BJ_2FPs_ESGRO_002	0	0	0.00392157	0.00392157	0.00392157	0.00392157	0.00392157	0.0117647	0.0313725	0.0313725	0.027451	0.0313725	0.0313725	0.027451	0.0392157	0.0313725	0.0352941	0.0509804	0.0588235	0.0313725	0.0156863	0.0196078	0.00392157	0.00392157	0.0196078	0.0196078	0.00392157	0.00784314	0.0156863	0.0117647	0.0117647	0.0117647	0.00392157	0.00784314	0.00392157	0.00784314	0.00784314	0.00784314	0.00784314	0.00784314	0.00784314	0.00392157	0.00784314	0.00784314	0.0117647	0.00392157	0.00392157	0.00392157	0.00392157
BJ_2FPs_ESGRO_003	0	0	0	0	0	0	0	0	0	0.0112994	0.0112994	0.0169492	0	0.0225989	0.0112994	0.0282486	0.0225989	0.0338983	0.039548	0.0338983	0.0508475	0.0282486	0.0225989	0.0734463	0.0621469	0.0734463	0.0508475	0.0451977	0.0621469	0.0282486	0.0508475	0.0338983	0.0282486	0.0169492	0.00564972	0.0112994	0	0.0225989	0.00564972	0.0112994	0.00564972	0.00564972	0.0112994	0	0.00564972	0	0	0	0
BJ_2FPs_ESGRO_004	0	0.0923077	0.0323077	0.06	0.0353846	0.0446154	0.0615385	0.0830769	0.0938462	0.0538462	0.0369231	0.0215385	0.0215385	0.02	0.04	0.0569231	0.0430769	0.0476923	0.0353846	0.0230769	0.02	0.0107692	0.00615385	0.00769231	0.00461538	0.00769231	0.00615385	0.00615385	0.00461538	0.00153846	0	0.00307692	0.00769231	0.00153846	0	0	0	0.00307692	0	0	0	0	0	0	0	0	0	0	0
BJ_2FPs_ESGRO_005	0	0.0179211	0.00358423	0.00716846	0.0143369	0.0143369	0.0143369	0.0358423	0.0358423	0.0250896	0.0555556	0.0322581	0.0519713	0.0340502	0.0358423	0.0340502	0.0322581	0.0286738	0.0376344	0.0358423	0.0376344	0.0215054	0.0376344	0.0179211	0.016129	0.0179211	0.0215054	0.0179211	0.016129	0.016129	0.00896057	0.0107527	0.0179211	0.00896057	0.0107527	0.00716846	0.00358423	0.00537634	0.00358423	0.00896057	0.00358423	0.00716846	0.00179211	0.00358423	0.00537634	0.00896057	0.00537634	0.00358423	0.00179211
BJ_2FPs_CTRL_2days_001	0	0.570991	0.0541369	0.0663943	0.0551583	0.0275792	0.0418795	0.0337079	0.0337079	0.0194076	0.0194076	0.011236	0.0163432	0.00306435	0.00306435	0.00306435	0.0020429	0.0061287	0.0061287	0.0040858	0.0020429	0.0020429	0.0020429	0	0.00102145	0.00306435	0	0.00102145	0.0020429	0.00102145	0	0.0020429	0	0	0	0	0.00102145	0.00102145	0.00102145	0	0	0	0.00102145	0.00102145	0	0	0	0	0
BJ_2FPs_CTRL_2days_002	0	0.570991	0.0541369	0.0663943	0.0551583	0.0275792	0.0418795	0.0337079	0.0337079	0.0194076	0.0194076	0.011236	0.0163432	0.00306435	0.00306435	0.00306435	0.0020429	0.0061287	0.0061287	0.0040858	0.0020429	0.0020429	0.0020429	0	0.00102145	0.00306435	0	0.00102145	0.0020429	0.00102145	0	0.0020429	0	0	0	0	0.00102145	0.00102145	0.00102145	0	0	0	0.00102145	0.00102145	0	0	0	0	0
BJ_2FPs_CTRL_2days_003	0	0.741445	0.0342205	0.0304183	0.0304183	0.0152091	0.0152091	0.0304183	0.0228137	0.0228137	0	0	0	0.00380228	0	0.00380228	0.00380228	0.00760456	0	0	0	0.00380228	0.00380228	0	0	0.00380228	0	0	0	0	0	0	0	0.00380228	0	0	0	0	0.00380228	0.00380228	0	0.00380228	0	0	0.00380228	0	0	0	0
BJ_2FPs_CTRL_2days_004	0	0.119946	0.0485175	0.06469	0.041779	0.0727763	0.161725	0.145553	0.0902965	0.0363881	0.0148248	0.0161725	0.0309973	0.0377358	0.0350404	0.0269542	0.0229111	0.0107817	0.0107817	0.00404313	0.00134771	0	0.00134771	0	0	0	0.00134771	0.00134771	0.00134771	0	0	0	0	0	0	0	0	0	0	0	0	0.00134771	0	0	0	0	0	0	0
E.FRET	0	0.4	0.8	1.2	1.60000	2.00000	2.40000	2.80000	3.20000	3.60000	4	4.40000	4.80000	5.20000	5.60000	6.00000	6.40000	6.80000	7.20000	7.60000	8	8.40000	8.80000	9.20000	9.60000	10.00000	10.40000	10.80000	11.20000	11.60000	12	12.40000	12.80000	13.20000	13.60000	14.00000	14.40000	14.80000	15.20000	15.60000	16	16.40000	16.80000	17.20000	17.60000	18.00000	18.40000	18.80000	19.20000
mean	0	0.235698	0.02633	0.0337328	0.0270931	0.0244269	0.039027	0.0444649	0.0413677	0.0298644	0.0282215	0.0207606	0.0219724	0.0195938	0.0221983	0.024586	0.0223215	0.0242225	0.0260409	0.0182283	0.0173017	0.0147296	0.0122518	0.0150266	0.0152	0.0168489	0.01221	0.0109933	0.0137756	0.00817206	0.00931795	0.00842969	0.00761514	0.00553848	0.00311161	0.00360616	0.00252076	0.0052314	0.00374166	0.00422776	0.00240949	0.00294423	0.00289442	0.0014967	0.00312546	0.00160203	0.00154513	0.00168737	0.000634854
[truncated: 52 more columns]

## Sheet: ESCs_NucleosomeRichFoci_A196
EFRET	0	0.4	0.8	1.2	1.6	2	2.4	2.8	3.2	3.6	4	4.4	4.8	5.2	5.6	6	6.4	6.8	7.2	7.6	8	8.4	8.8	9.2	9.6	10	10.4	10.8	11.2	11.6	12	12.4	12.8	13.2	13.6	14	14.4	14.8	15.2	15.6	16	16.4	16.8	17.2	17.6	18	18.4	18.8	19.2
bj_h2b_2fps_A196_day2_004_2cells	0	0.939103	0.00320513	0.00961539	0.00641026	0	0.00320513	0.00320513	0	0	0	0.00320513	0	0	0	0	0	0	0.00320513	0	0	0.00641026	0.00320513	0	0.00320513	0	0.00641026	0	0.00320513	0.00641026	0	0	0	0	0	0	0	0	0	0	0	0	0	0	0	0	0	0	0
bj_h2b_2fps_A196_day2_005_4cells	0	0.927273	0.0181818	0	0	0.00909091	0.0181818	0.00909091	0	0	0	0	0	0.00909091	0	0	0	0	0	0	0	0	0	0	0.00909091	0	0	0	0	0	0	0	0	0	0	0	0	0	0	0	0	0	0	0	0	0	0	0	0
bj_h2b_2fps_A196_day2_009_3cells	0	0.603774	0.0440252	0.0503145	0.0377358	0.00628931	0.0440252	0.0188679	0.0125786	0.0314465	0.0251572	0.00628931	0.0188679	0	0	0	0	0	0	0	0	0.00628931	0	0	0	0	0	0	0	0.00628931	0.00628931	0	0.00628931	0.00628931	0.00628931	0.00628931	0.00628931	0.00628931	0.00628931	0	0	0	0	0	0	0.00628931	0	0.00628931	0
bj_h2b_2fps_A196_day2_011_3cells	0	0.653933	0.0247191	0.0337079	0.0224719	0.0179775	0.0382022	0.0157303	0.0292135	0.0224719	0.0134831	0.011236	0.0134831	0.00224719	0.00674157	0.00674157	0	0.00674157	0	0.00224719	0	0.00224719	0	0	0	0.00224719	0	0	0	0.00224719	0.00224719	0	0.00449438	0.00449438	0.00898876	0.00449438	0.00674157	0.00224719	0.00674157	0.00224719	0	0.00224719	0.00224719	0.00224719	0	0.00224719	0	0.00224719	0.00224719
bj_h2b_2fps_A196_day2_012_3cells	0	0.694794	0.037702	0.02693	0.02693	0.0287253	0.0287253	0.016158	0.0125673	0.016158	0.0143627	0.0143627	0.0125673	0	0.00179533	0.00179533	0.00179533	0.00179533	0	0	0	0.00179533	0	0	0.00179533	0	0	0	0	0	0	0.00179533	0.00179533	0	0	0.00359066	0	0	0	0	0.00359066	0.00359066	0.00179533	0	0.00359066	0.00179533	0.005386	0	0.00179533
bj_h2b_2fps_A196_day2_013_6cells	0	0.615023	0.056338	0.0704225	0.0446009	0.0422535	0.028169	0.0328639	0.0258216	0.0164319	0.0187793	0.00704225	0.00469484	0	0.00234742	0.00469484	0.00234742	0	0.00234742	0	0.00234742	0.00469484	0.00469484	0	0	0	0.00234742	0	0.00469484	0	0	0	0	0	0	0	0	0	0	0	0	0	0	0	0	0	0	0	0
bj_h2b_2fps_A196_day2_015_4cells	0	0.373368	0.0548303	0.0522193	0.0365535	0.0678851	0.0469974	0.0417755	0.0391645	0.0261097	0.0261097	0.0313316	0.0156658	0.00522193	0.00522193	0.0104439	0.00261097	0.00261097	0.00522193	0.0078329	0	0.00522193	0.00261097	0	0.00522193	0	0	0	0	0	0	0	0	0	0	0.00522193	0.00261097	0.00261097	0.00261097	0.0130548	0.0078329	0.00261097	0.00522193	0.00261097	0.00522193	0.0078329	0.00261097	0.00261097	0.0078329
bj_h2b_2fps_A196_day2_016_3cells	0	0.733503	0.0456853	0.0507614	0.0228426	0.0228426	0.0203046	0.0228426	0.0228426	0.0152284	0.0126904	0.00253807	0	0.00253807	0.00253807	0.00253807	0	0	0.00253807	0	0	0	0	0.00507614	0	0.00253807	0	0	0	0	0	0	0	0	0	0	0	0	0.00253807	0	0	0	0	0	0	0	0	0	0
bj_h2b_2fps_A196_day2_017_6cells	0	0.8119	0.0403071	0.0307102	0.024952	0.0191939	0.00959693	0.00383877	0.0230326	0.0134357	0.00767754	0	0.00191939	0.00191939	0.00191939	0	0.00191939	0	0	0	0	0	0	0	0	0	0	0	0	0	0	0	0.00191939	0	0	0	0	0.00191939	0	0	0	0	0	0	0	0.00191939	0	0	0
BJ_2FPs_A196_2days_002_7cells	0	0.831867	0.0127077	0.0156403	0.00782014	0.00782014	0.0136852	0.00977517	0.0136852	0.0058651	0.00879765	0.00195503	0.00293255	0.00293255	0.0058651	0.000977517	0.00293255	0.00782014	0.00195503	0.000977517	0.00293255	0.00195503	0.00488759	0.000977517	0.00684262	0.00195503	0.000977517	0.00195503	0	0	0.000977517	0.000977517	0	0	0.000977517	0	0.000977517	0	0	0	0.000977517	0.000977517	0	0	0	0	0.000977517	0.000977517	0.000977517
BJ_2FPs_A196_2days_003_6cells	0	0.153747	0.0400517	0.0335917	0.0310078	0.0155039	0.0258398	0.0426357	0.0452196	0.0426357	0.0387597	0.0322997	0.0297158	0.0180879	0.0219638	0.0167959	0.0167959	0.0232558	0.0155039	0.0219638	0.0167959	0.0180879	0.0284238	0.0142119	0.0155039	0.00775194	0.0116279	0.0142119	0.0103359	0.00904393	0.0129199	0.00904393	0.0103359	0.00387597	0.00775194	0.00258398	0.00258398	0.00258398	0.00129199	0.00387597	0.00387597	0.0103359	0.00645995	0	0.00516796	0	0	0.00387597	0.00387597
BJ_2FPs_A196_2days_005_9cells	0	0.54172	0.0494223	0.0795892	0.0430039	0.0391528	0.0513479	0.0481386	0.0487805	0.0237484	0.0154044	0.00834403	0.00449294	0.00577664	0.00513479	0.00385109	0.000641849	0.00192555	0.00192555	0.00513479	0.00256739	0.0012837	0.00320924	0.00192555	0.00256739	0.00192555	0.00192555	0.0012837	0.00256739	0	0.000641849	0.000641849	0.0012837	0	0	0	0	0	0	0	0	0	0	0	0	0	0	0	0
BJ_2FPs_A196_2days_006_8cells	0	0.641809	0.0358191	0.0240752	0.0287728	0.0182032	0.0229008	0.0187904	0.0240752	0.01468	0.0158544	0.00998238	0.00293599	0.00587199	0.00704639	0.00822079	0.00411039	0.00469759	0.0023488	0.00469759	0.00469759	0.00411039	0.00528479	0.00469759	0.00352319	0.00528479	0.00469759	0.00587199	0.00293599	0.00293599	0.0023488	0.0017616	0.00293599	0.0011744	0.0017616	0.00293599	0.0017616	0.0011744	0.00293599	0.0023488	0.0011744	0	0.0011744	0.0017616	0	0	0.000587199	0.0017616	0.000587199
BJ_2FPs_A196_2days_010_6cells	0	0.899533	0.0204439	0.0134346	0.0128505	0.00992991	0.00350467	0.00876168	0.010514	0.00525701	0.00233645	0.0046729	0.00116822	0	0.00116822	0	0.000584112	0.00116822	0	0	0.000584112	0.000584112	0.000584112	0	0	0.000584112	0.000584112	0	0	0	0.000584112	0.000584112	0	0	0.000584112	0	0	0	0	0	0	0	0	0	0	0	0	0	0
BJ_2FPs_A196_2days_005_4cells	0	0.741445	0.0342205	0.0304183	0.0304183	0.0152091	0.0152091	0.0304183	0.0228137	0.0228137	0	0	0	0.00380228	0	0.00380228	0.00380228	0.00760456	0	0	0	0.00380228	0.00380228	0	0	0.00380228	0	0	0	0	0	0	0	0.00380228	0	0	0	0	0.00380228	0.00380228	0	0.00380228	0	0	0.00380228	0	0	0	0
BJ_2FPs_A196_2days_008_5cells	0	0.463289	0.0258532	0.0289555	0.0320579	0.0196484	0.0289555	0.0124095	0.0289555	0.0258532	0.0227508	0.0175801	0.0175801	0.0113754	0.00827301	0.0103413	0.0155119	0.00723888	0.00723888	0.00827301	0.00517063	0.00620476	0.00930713	0.00413651	0.00413651	0.00723888	0.00413651	0.00413651	0.00827301	0.00620476	0.00517063	0.00517063	0.00723888	0.00206825	0.00723888	0.00413651	0.00413651	0.00413651	0	0.00310238	0.00103413	0.00103413	0.00723888	0.00310238	0.00413651	0.00310238	0.00413651	0.00413651	0.00206825
BJ_2FPs_A196_2days_010_3cells	0	0.734694	0.0255102	0.0306122	0.0255102	0.00510204	0.0127551	0.00765306	0.0178571	0.0229592	0.00765306	0.00510204	0.0127551	0.00255102	0.0127551	0.00765306	0.00255102	0	0.00765306	0.00510204	0.00510204	0	0.00510204	0	0.00510204	0	0.00255102	0	0.00255102	0.00255102	0.00510204	0	0.00255102	0	0	0.00255102	0	0	0	0	0	0	0	0	0	0	0	0	0.00765306
BJ_2FPs_A196_2days_011_4cells	0	0.713333	0.0483333	0.03	0.0133333	0.0133333	0.0116667	0.0266667	0.0233333	0.0133333	0.00666667	0.00833333	0.00666667	0.00833333	0.00833333	0.01	0.00166667	0.00166667	0	0.00166667	0.00166667	0.00666667	0.00333333	0.005	0.00333333	0.00333333	0.005	0	0	0.00333333	0	0.005	0.00166667	0.00166667	0.00166667	0	0	0	0	0	0.00166667	0	0	0	0	0	0	0	0.00166667
E.FRET	0	0.4	0.8	1.2	1.60000	2.00000	2.40000	2.80000	3.20000	3.60000	4	4.40000	4.80000	5.20000	5.60000	6.00000	6.40000	6.80000	7.20000	7.60000	8	8.40000	8.80000	9.20000	9.60000	10.00000	10.40000	10.80000	11.20000	11.60000	12	12.40000	12.80000	13.20000	13.60000	14.00000	14.40000	14.80000	15.20000	15.60000	16	16.40000	16.80000	17.20000	17.60000	18.00000	18.40000	18.80000	19.20000
mean	0	0.670784	0.0342976	0.0339443	0.0248484	0.0198978	0.0235151	0.0205346	0.0222475	0.0176904	0.0131379	0.00912637	0.00808032	0.00443047	0.0050613	0.00488086	0.00318165	0.00369585	0.00277432	0.00321642	0.00232579	0.00385298	0.00413585	0.0020014	0.00335124	0.00203673	0.00223655	0.00152551	0.00192018	0.00216754	0.00201563	0.0013875	0.00225059	0.0012984	0.00195882	0.00176688	0.00139452	0.00116454	0.00145612	0.00157952	0.00111957	0.00136659	0.00134098	0.000540118	0.00121774	0.00128814	0.00076101	0.00121661	0.00159467
[truncated: 52 more columns]
