# Supplementary material for: Evidence for low nanocompaction of heterochromatin in living embryonic stem cells
Source: EMBO J. 2023 Apr 21;42(12):e110286. doi: 10.15252/embj.2021110286 (PMC10267699; doi:10.15252/embj.2021110286)
Supplement: Supplementary file 12 — Source Data for Figure 5 [file EMBJ-42-e110286-s006.zip]

Archive with 45 entries (34 files):
- Figure 5/
- Figure 5/5A/
- Figure 5/5A/BJ_H2B_2FPs_Control_anti Ki67_Alexa647.tiff
- __MACOSX/
- __MACOSX/Figure 5/
- __MACOSX/Figure 5/5A/
- __MACOSX/Figure 5/5A/._BJ_H2B_2FPs_Control_anti Ki67_Alexa647.tiff
- Figure 5/5A/BJ_H2B_2FPs_KO Ki67 #1_anti Ki67_DAPI.tiff
- __MACOSX/Figure 5/5A/._BJ_H2B_2FPs_KO Ki67 #1_anti Ki67_DAPI.tiff
- Figure 5/5A/.DS_Store
- __MACOSX/Figure 5/5A/._.DS_Store
- Figure 5/5A/BJ_WT_anti Ki67_merge.tiff
- __MACOSX/Figure 5/5A/._BJ_WT_anti Ki67_merge.tiff
- Figure 5/5A/BJ_H2B_2FPs_KO Ki67 #1_anti Ki67_Alexa647.tiff
- __MACOSX/Figure 5/5A/._BJ_H2B_2FPs_KO Ki67 #1_anti Ki67_Alexa647.tiff
- Figure 5/5A/BJ_WT_anti Ki67_Alexa647.tiff
- __MACOSX/Figure 5/5A/._BJ_WT_anti Ki67_Alexa647.tiff
- Figure 5/5A/BJ_H2B_2FPs_KO Ki67 #1_antiKi67_merge.tiff
- __MACOSX/Figure 5/5A/._BJ_H2B_2FPs_KO Ki67 #1_antiKi67_merge.tiff
- Figure 5/5A/BJ_WT_anti Ki67_DAPI.tiff
- __MACOSX/Figure 5/5A/._BJ_WT_anti Ki67_DAPI.tiff
- Figure 5/5A/BJ_H2B_2FPs_Control_anti Ki67_merge.tiff
- __MACOSX/Figure 5/5A/._BJ_H2B_2FPs_Control_anti Ki67_merge.tiff
- Figure 5/5A/BJ_H2B_2FPs_Control_anti Ki67_DAPI.tiff
- __MACOSX/Figure 5/5A/._BJ_H2B_2FPs_Control_anti Ki67_DAPI.tiff
- Figure 5/.DS_Store
- __MACOSX/Figure 5/._.DS_Store
- Figure 5/5C/
- Figure 5/5C/BJ H2B_2FPs_Mki67 KO #1 clone_FRET efficiency.tif
- Figure 5/5C/.DS_Store
- __MACOSX/Figure 5/5C/
- __MACOSX/Figure 5/5C/._.DS_Store
- Figure 5/5C/Mean FRET efficiency_ control vs Mki67 KO #1 clone_ interphase.xlsx
- __MACOSX/Figure 5/5C/._Mean FRET efficiency_ control vs Mki67 KO #1 clone_ interphase.xlsx
- Figure 5/5C/BJ H2B_2FPs_Control_FRET efficiency.tif
- Figure 5/5C/BJ H2B_2FPs_Control_H2B_GFP intensity.tif
- Figure 5/5C/BJ H2B_2FPs_Mki67 KO #1 clone_H2B_GFP intensity .tif
- Figure 5/5D/
- Figure 5/5D/FRET efficiency distribution_ ESCs_nucleosome rich foci_Ctrl vs Mki67 KO clones.xlsx
- __MACOSX/Figure 5/5D/
- __MACOSX/Figure 5/5D/._FRET efficiency distribution_ ESCs_nucleosome rich foci_Ctrl vs Mki67 KO clones.xlsx
- Figure 5/5B/
- Figure 5/5B/Mean FRET efficiency_ ESCs control vs Mki67 KO ESC clones_mitosis.xlsx
- __MACOSX/Figure 5/5B/
- __MACOSX/Figure 5/5B/._Mean FRET efficiency_ ESCs control vs Mki67 KO ESC clones_mitosis.xlsx
