# Supplementary material for: Evidence for low nanocompaction of heterochromatin in living embryonic stem cells
Source: EMBO J. 2023 Apr 21;42(12):e110286. doi: 10.15252/embj.2021110286 (PMC10267699; doi:10.15252/embj.2021110286)
Supplement: Supplementary file 12 — Source Data for Figure 5 [file EMBJ-42-e110286-s006.zip › Figure 5/5C/Mean FRET efficiency_ control vs Mki67 KO #1 clone_ interphase.xlsx]

## Sheet: Mean FRET% CTRL vs Mki67 KO
			FRET efficiency (%)
			control	Mki67 KO #1	Mki67 KO #2	Mki67 KO #3
	experiment 090720
	experiment 160720		14.6502	7.6	3.7	7.2
	experiment 220720		14.0677	7.2	2.7	8.4
			10.4373	8.2	3.5
	experiment 150121		9.29578	8.6	2.5
	experiment 200121		11.1106	7.7	3.2	6.9
			8.47898		2.9	6.3
			10.422		2.8	6.7
			8.91102			7.3
			10.0181	7.5	3.2	7
			8.44998	8.3	3.4
			8.87514	6.2	3.2	8.7
			7.3653	7.7	3.6	8.8
			9.40282		4	8.7
			10.562		4.1	9
			11.0359	7.6
			12.0067	8.8
			12.991	6.4	3.7	7.5
			10.8634	6.5	3.8	6.8
			9.99498		3.4	6.8
			8.43633
			7.76912	6.4	4.3
			8.91767	5.9	4.1	7.6
			8.36609	5.6	3.3	6
			9.22042	6.1	4.5	7
			7.35108	6		7.3
			9.59342	7.7		7.6
			8.02313	7.2	6.2
			9.33089	6.5	5.4	7.1
			9.57825		5.7	6.6
			12.3932	7.1		7.3
			10.9454	7.8	5.6	6.6
			11.2304	6.6	5.6	7.3
			12.2499	6.6	4.3	7.1
			12.1293	7.3	4.8
			14.6832		4.7
			12.8165
			11.1984	4.4	7
			9.83385	3.9	6.6	6.5
			8.57174	4.8	7.1	7.3
			10.8223		7.1	6.7
			7.08867			7
			6.77541	5.9		5.7
			9.19827	5		6.4
			7.4704	6.5	5.4	7.6
			7.06344	6.9	5.7
			11.9865	7.3		6.8
			11.7227	5.8	4.9	6.5
			11.9398	5.7	4.8	6.4
			11.8638		4.8	6.2
			11.9302
			10.7006	6.1	5.3	6.2
			12.5066	6.6	6.8	6.3
			12.4657	6.8	5.1	6.2
			14.5734	6.8		6.5
			12.8561	5.6
			13.061	6.6	3	6.5
			13.3149		3	6.9
			11.8322		2.6	6.2
			13.6132	6	3.3	5.8
			11.4482	6.6	3.5	6.7
			11.6082	6.6	3.2
			10.0377	7.9		8.2
			13.3952	6.4	3.4	6.2
			10.3216	7.7	3.5	6.8
			9.03823	7.3	3.6	7.8
			8.10971		3.8	6.8
			8.07098	3.8	3.7	7.6
			8.69669	5.8	2.8
			8.60003	5.2
			8.1281			4.7
			9.57921	5.1		5.1
			11.4511	7.3		5.1
			9.09709		2.8	5.1
			10.6419	4.9	3.4
			9.71273	4.9	3.1	5.4
			10.0582	4.3	3.1	5.3
			9.15001		3.6	4.8
						4.4
					3.2	5.6
					3.1	5.2
					3.7
				6.3	3.8
				5.7	3.3	5.1
				6.3	3.5	4.9
				5.1		5
				6.1	3.5	5.8
					3.8
					3.5	4.5
				5.5	4.5	4.7
				6.9	4.2	4.7
				8.5	4	4.8
						5.1
					3.4	4.8
				7	3.3
				5.6	3.4	4.7
				8.2	3.5	4.6
				6.3	3.7	4.8
				8.3		5.1
				8.6	4.5	5.5
					2.8
				7.4	3.1	6.3
				8.1	3.8	6.7
				7.8	3.6	7
				9.2		6.6
					6.2	6
					6.1
				8.5	5.6	4.4
				8.1	5	4.5
				7	6.5	4.4
				7.9	5.7	4.6
					6.2	4.1
						4.5
				6.7	4.4
				5.9	5.1	5.3
				6	4.4	4.7
					4.4	5.5
				6	4.8	5.5
					4.3	5.6
						5.3
				7.2	4.5
				7	4.9
				6.5	4.2	6.4
						6.4
						5.7
						6.3
						6.2
						5.8
						5.8
						6.2
						6.1
						6.1
						4.8
						4.8
						5
						4.6
						4.6
						5.1
						5.5
	mean		10.4092	6.66628	4.20737	6.08349
	stdev		1.98495	1.16363	1.14986	1.1314
