# Supplementary material for: Evidence for low nanocompaction of heterochromatin in living embryonic stem cells
Source: EMBO J. 2023 Apr 21;42(12):e110286. doi: 10.15252/embj.2021110286 (PMC10267699; doi:10.15252/embj.2021110286)
Supplement: Supplementary file 12 — Source Data for Figure 5 [file EMBJ-42-e110286-s006.zip › Figure 5/5D/FRET efficiency distribution_ ESCs_nucleosome rich foci_Ctrl vs Mki67 KO clones.xlsx]

## Sheet: ESCs_NucleosomeRichFoci_CTRL
EFRET	0	0.4	0.8	1.2	1.6	2	2.4	2.8	3.2	3.6	4	4.4	4.8	5.2	5.6	6	6.4	6.8	7.2	7.6	8	8.4	8.8	9.2	9.6	10	10.4	10.8	11.2	11.6	12	12.4	12.8	13.2	13.6	14	14.4	14.8	15.2	15.6	16	16.4	16.8	17.2	17.6	18	18.4	18.8	19.2
1	0	0.203822	0.0339703	0.07431	0.014862	0.0254777	0.0382166	0.0828025	0.0785563	0.0615711	0.0467091	0.0467091	0.0191083	0.014862	0.0212314	0.0254777	0.029724	0.0339703	0.0254777	0.0276008	0.0233546	0.0233546	0.0106157	0.0106157	0.00636943	0	0.00212314	0.00636943	0.00212314	0.00212314	0	0	0	0	0.00212314	0	0	0.00212314	0	0	0	0	0	0	0	0	0	0	0
2	0	0.19292	0.0336283	0.0548673	0.0300885	0.0353982	0.0530973	0.0566372	0.0513274	0.0867257	0.0141593	0.0230089	0.0265487	0.019469	0.0247788	0.0300885	0.0265487	0.0371681	0.0318584	0.0283186	0.0336283	0.0141593	0.0141593	0.0141593	0.00530974	0.00884956	0.00353982	0.00530974	0.00530974	0.00353982	0.00530974	0.00176991	0.00176991	0	0	0.00530974	0.00176991	0	0.00176991	0	0	0	0	0.00176991	0	0.00353982	0.00176991	0.00353982	0.00176991
3	0	0	0.0426667	0.0933333	0.0186667	0.032	0.048	0.104	0.0986667	0.0773333	0.0586667	0.0586667	0.024	0.0186667	0.0266667	0.032	0.0373333	0.0426667	0.032	0.0346667	0.0293333	0.0293333	0.0133333	0.0133333	0.008	0	0.00266667	0.008	0.00266667	0.00266667	0	0	0	0	0.00266667	0	0	0.00266667	0	0	0	0	0	0	0	0	0	0	0
4	0	0.090625	0.025	0.025	0.028125	0.015625	0.05	0.071875	0.075	0.078125	0.046875	0.046875	0.021875	0.028125	0.021875	0.05	0.053125	0.0375	0.0625	0.04375	0.04375	0.015625	0.0125	0.021875	0.009375	0.0125	0	0.00625	0	0	0	0.003125	0	0	0	0	0	0.003125	0	0	0	0	0	0	0	0	0	0	0
5	0	0.161765	0.0477941	0.0661765	0.0330882	0.0330882	0.0735294	0.0919118	0.0772059	0.0625	0.0367647	0.0367647	0.0294118	0.0147059	0.0183824	0.0220588	0.0367647	0.0294118	0.0220588	0.0441176	0.0183824	0.0147059	0.00367647	0.00367647	0	0	0	0.00735294	0.00367647	0.00735294	0	0	0.00367647	0	0	0	0	0	0	0	0	0	0	0	0	0	0	0	0
6	0	0.135632	0.0183908	0.0482759	0.0206897	0.0344828	0.0367816	0.0597701	0.062069	0.0528736	0.0275862	0.0321839	0.0252874	0.0137931	0.0367816	0.0597701	0.0758621	0.0413793	0.0436782	0.0367816	0.0252874	0.0298851	0.0436782	0.0298851	0.00229885	0.0045977	0	0	0	0	0	0	0.00229885	0	0	0	0	0	0	0	0	0	0	0	0	0	0	0	0
7	0	0.196498	0.0447471	0.0719844	0.0233463	0.0194553	0.040856	0.0603113	0.0525292	0.0350195	0.0389105	0.0291829	0.0291829	0.0252918	0.0116732	0.0350195	0.0311284	0.040856	0.0564202	0.0252918	0.0330739	0.0155642	0.0252918	0.0155642	0.0116732	0.0116732	0.00194553	0.00389105	0.00194553	0.00194553	0	0	0.00194553	0	0	0	0	0	0	0	0	0	0	0	0	0	0	0	0.00194553
8	0	0.121037	0.0115274	0.0201729	0.0345821	0.00864553	0.0403458	0.037464	0.0432277	0.0432277	0.0317003	0.0432277	0.0115274	0.0259366	0.0317003	0.0288184	0.0317003	0.0518732	0.0432277	0.0691643	0.054755	0.0317003	0.0317003	0.0172911	0.0172911	0.0144092	0.0201729	0.0172911	0.00864553	0.00576369	0.00864553	0.00576369	0.00576369	0	0.00288184	0.00576369	0	0.00288184	0	0	0	0.00288184	0.00288184	0.00288184	0	0	0	0	0.00288184
9	0	0.181818	0.025974	0.0227273	0.0324675	0.0227273	0.038961	0.0519481	0.0324675	0.0422078	0.0422078	0.0324675	0.0227273	0.0422078	0.0292208	0.0194805	0.0292208	0.0324675	0.0324675	0.0292208	0.025974	0.0357143	0.0357143	0.0162338	0.0292208	0.012987	0.00649351	0.012987	0.00324675	0.00324675	0.00324675	0	0.00324675	0.00324675	0.00649351	0.00324675	0	0.00324675	0.00324675	0.00649351	0	0.00649351	0.00324675	0	0.00324675	0	0.00324675	0	0.00324675
10	0	0.149306	0.0347222	0.0763889	0.0173611	0.0173611	0.0416667	0.0520833	0.0625	0.0451389	0.0347222	0.0138889	0.0243056	0.0243056	0.0381944	0.03125	0.0347222	0.0451389	0.0486111	0.0520833	0.0729167	0.0277778	0.0208333	0.0208333	0.0104167	0	0	0	0	0	0	0	0	0.00347222	0	0	0	0	0	0	0	0	0	0	0	0	0	0	0
11	0	0.203947	0.0263158	0.0657895	0.0394737	0.0197368	0.0460526	0.0197368	0.0526316	0.0723684	0.0328947	0.0263158	0.0460526	0.00657895	0.00657895	0.0197368	0.0197368	0.0131579	0.0328947	0.0197368	0.0394737	0.0131579	0.0328947	0.0131579	0.0197368	0.00657895	0.0131579	0.00657895	0.0197368	0	0.0131579	0	0	0	0	0.00657895	0.00657895	0	0	0.00657895	0	0	0	0.00657895	0	0.00657895	0	0	0
12	0	0.135189	0.0318091	0.0616302	0.0218688	0.0337972	0.0636183	0.0815109	0.0775348	0.0397614	0.0516899	0.0178926	0.0417495	0.0218688	0.0198807	0.0457256	0.0477137	0.0397614	0.0298211	0.0377734	0.0318091	0.0139165	0.0238569	0.0139165	0.00795229	0.00198807	0.00397614	0	0	0.00198807	0	0	0	0	0	0	0	0	0	0	0	0	0	0	0	0	0	0	0
13	0	0.107306	0.0182648	0.0707763	0.0251142	0.0205479	0.0388128	0.0570776	0.0616438	0.0479452	0.0502283	0.0456621	0.0296804	0.0319635	0.022831	0.0296804	0.0570776	0.0456621	0.0570776	0.0342466	0.043379	0.0251142	0.0296804	0.0159817	0.00913242	0.00228311	0.00684931	0.00228311	0.00684931	0	0	0	0.00228311	0	0	0	0	0	0	0	0	0	0	0	0	0.00228311	0	0	0
E.FRET	0	0.4	0.8	1.2	1.60000	2.00000	2.40000	2.80000	3.20000	3.60000	4	4.40000	4.80000	5.20000	5.60000	6.00000	6.40000	6.80000	7.20000	7.60000	8	8.40000	8.80000	9.20000	9.60000	10.00000	10.40000	10.80000	11.20000	11.60000	12	12.40000	12.80000	13.20000	13.60000	14.00000	14.40000	14.80000	15.20000	15.60000	16	16.40000	16.80000	17.20000	17.60000	18.00000	18.40000	18.80000	19.20000
mean	0	0.144605	0.0303701	0.0578025	0.0261334	0.0244879	0.0469183	0.0636253	0.0634892	0.0572921	0.0394704	0.0348343	0.0270351	0.0221365	0.0238304	0.0330082	0.0392814	0.0377702	0.0398533	0.0371348	0.0365475	0.0223083	0.0229181	0.0158864	0.0105212	0.00583591	0.00468653	0.00587025	0.00416923	0.00220205	0.00233538	0.000819892	0.00161418	0.000516844	0.00108963	0.00160762	0.00064222	0.00108026	0.000385897	0.00100557	0	0.000721181	0.000471431	0.0008639	0.00024975	0.00095399	0.000385897	0.000272294	0.000757233
[truncated: 52 more columns]

## Sheet: ESCs_NucleosomeRichFoci_MI67#1
EFRET	0	0.4	0.8	1.2	1.6	2	2.4	2.8	3.2	3.6	4	4.4	4.8	5.2	5.6	6	6.4	6.8	7.2	7.6	8	8.4	8.8	9.2	9.6	10	10.4	10.8	11.2	11.6	12	12.4	12.8	13.2	13.6	14	14.4	14.8	15.2	15.6	16	16.4	16.8	17.2	17.6	18	18.4	18.8	19.2
1	0.0364089	0.149947	0.131168	0.115359	0.0879563	0.0769378	0.06659	0.0544218	0.0447447	0.0335345	0.0236658	0.0168631	0.0124557	0.0106352	0.00977292	0.00795248	0.0059404	0.00670691	0.00411996	0.00459902	0.00306602	0.0014372	0.00191626	0.00268276	0.00182045	0.00182045	0.00191626	0.0014372	0.00095813	0.00134138	0.000862317	0.00124557	0.00162882	0.00134138	0.00124557	0.000766504	0.00124557	0.00172463	0.000862317	0.00134138	0.00124557	0.000766504	0.000479065	0.00095813	0.000479065	0.00105394	0.000574878	0.000574878	0.000383252
2	0.0372024	0.126663	0.114933	0.113708	0.0891982	0.0723039	0.0679272	0.0641632	0.0548845	0.0377276	0.0259104	0.0201331	0.0135679	0.0121674	0.0115546	0.00997899	0.00770308	0.00647759	0.00560224	0.00481443	0.0032388	0.00367647	0.00288865	0.00236345	0.00105042	0.00192577	0.00227591	0.000612745	0.00140056	0.00070028	0.00183823	0.00131302	0.00122549	0.00105042	0.00131302	0.0014881	0.00131302	0.00113795	0.00105042	0.00131302	0.0014881	0.00131302	0.00113795	0.000612745	0.00157563	0.00140056	0.00105042	0.00131302	0.00087535
3	0.0295073	0.0994994	0.0974796	0.0916835	0.0791253	0.0670062	0.0642838	0.0551506	0.047159	0.0421533	0.0315272	0.0324932	0.0235356	0.0221305	0.0200228	0.0180908	0.0166857	0.0168613	0.0125582	0.0124704	0.0090454	0.00667428	0.00825503	0.00553263	0.0058839	0.00386406	0.00412751	0.00377624	0.00289804	0.00307368	0.00298586	0.00166857	0.00193203	0.00184421	0.00210767	0.00245894	0.00114165	0.00158075	0.00122947	0.00114165	0.000526917	0.00114165	0.000878194	0.00140511	0.000790375	0.000702556	0.000702556	0.000790375	0.000790375
4	0.034365	0.13459	0.114709	0.118194	0.0877912	0.0725559	0.0707112	0.0618979	0.0543827	0.0364829	0.0282845	0.0170117	0.0154403	0.0114094	0.0111362	0.00874496	0.00676368	0.00505568	0.00423584	0.00450912	0.00321104	0.00300608	0.00211792	0.00252784	0.00218624	0.00191296	0.0020496	0.00163968	0.00150304	0.00122976	0.00095648	0.00129808	0.00109312	0.00122976	0.0020496	0.0010248	0.00129808	0.00143472	0.00075152	0.00095648	0.00095648	0.001708	0.00129808	0.00040992	0.00095648	0.00061488	0.00081984	0.00088816	0.00122976
5	0.0354532	0.1294	0.119367	0.119878	0.0830641	0.0679306	0.0626594	0.06504	0.0550077	0.0493964	0.0324775	0.0189594	0.0142833	0.0113076	0.00943717	0.00909709	0.00629145	0.00569631	0.00510117	0.00442102	0.00331576	0.00289067	0.00229553	0.00212549	0.00178541	0.00178541	0.00119027	0.00127529	0.00102023	0.00119027	0.00195545	0.00153035	0.00136031	0.00119027	0.00144533	0.00127529	0.000595137	0.000850196	0.000935215	0.000680156	0.000765176	0.000595137	0.000595137	0.00102023	0.00102023	0.000680156	0.000765176	0.000680156	0.00110525
6	0.0410211	0.124096	0.115538	0.111406	0.0929615	0.0783533	0.0683193	0.0572525	0.0475136	0.0444149	0.0290689	0.0268555	0.0234617	0.019035	0.0178545	0.0131327	0.011362	0.011362	0.00944371	0.00664011	0.00545964	0.00531209	0.00575476	0.00295116	0.00162314	0.00191825	0.00265604	0.0017707	0.00206581	0.00221337	0.00118046	0.00250848	0.00073779	0.00147558	0.000295116	0.000590232	0.00118046	0.000295116	0.00118046	0.000590232	0.000590232	0.000442674	0.000295116	0.000442674	0.000885347	0.000442674	0.000590232	0.000442674	0
7	0.0266071	0.112719	0.110769	0.113977	0.0865518	0.065417	0.0708894	0.0798843	0.0673041	0.0518304	0.0322682	0.0223928	0.0160398	0.0126431	0.0106303	0.00767392	0.0065417	0.00761102	0.0065417	0.00402566	0.00478048	0.00352246	0.00333375	0.00251604	0.00295635	0.00207573	0.00144672	0.00163543	0.00132092	0.00176123	0.00144672	0.00188703	0.00150962	0.00119512	0.000880614	0.00157252	0.00119512	0.00106932	0.000566109	0.000817713	0.000754812	0.00132092	0.000943515	0.000880614	0.000754812	0.00100642	0.000817713	0.00113222	0.00062901
8	0.0261573	0.107887	0.10226	0.118777	0.0853157	0.0666601	0.0664627	0.0718257	0.064653	0.0445497	0.0320469	0.0194453	0.0165499	0.0143783	0.01145	0.00862041	0.00743592	0.00773204	0.00605403	0.00447471	0.0042115	0.00319152	0.00299411	0.0027967	0.00207285	0.00151351	0.00184253	0.00164512	0.00177673	0.00190833	0.00151351	0.00151351	0.00177673	0.00151351	0.00151351	0.00180963	0.00105287	0.00101997	0.00121739	0.00121739	0.0013819	0.00134899	0.000822558	0.00108578	0.00115158	0.00105287	0.00101997	0.000921265	0.00125029
9	0.0225728	0.0911642	0.0872981	0.104695	0.0845545	0.0710233	0.0679055	0.0754505	0.0699009	0.0558084	0.03891	0.0273742	0.0201409	0.0152148	0.0127206	0.011037	0.00947808	0.00667207	0.00704621	0.00611087	0.00598616	0.0048014	0.00411548	0.00399077	0.00274365	0.00230716	0.00187067	0.00236952	0.00199539	0.00149654	0.00205774	0.00168361	0.00137183	0.0011224	0.00205774	0.00143418	0.00124712	0.000935337	0.00137183	0.00193303	0.00106005	0.00130947	0.0015589	0.000810625	0.00137183	0.00143418	0.000935337	0.000935337	0.00130947
10	0.0322058	0.110593	0.0947944	0.0919587	0.0917561	0.0771724	0.0702856	0.0688677	0.0605631	0.0429411	0.0334211	0.0279522	0.0164067	0.0182297	0.0121531	0.0119506	0.00992506	0.00951995	0.00627912	0.00567146	0.00425359	0.00627912	0.00364594	0.00364594	0.00283573	0.00283573	0.00303828	0.00162042	0.00141786	0.000810209	0.00222807	0.00101276	0.00162042	0.00182297	0.00162042	0.00182297	0.00101276	0.00222807	0.00141786	0.00141786	0.00162042	0.00182297	0.00141786	0.000607656	0.000607656	0.000202552	0.00121531	0.00121531	0.000405104
11	0.04577	0.190396	0.148565	0.123804	0.0889139	0.0615269	0.052523	0.0423935	0.0405177	0.030951	0.0219471	0.0189458	0.0129432	0.00994185	0.00750328	0.0052523	0.00393922	0.00506472	0.00356406	0.0031889	0.00262615	0.00337648	0.00225099	0.00150066	0.00281373	0.00225099	0.000750328	0.000750328	0.00187582	0.00131307	0.00187582	0.00093791	0.00112549	0.000375164	0.000375164	0.00112549	0.00112549	0.00112549	0.00093791	0.00131307	0.00168824	0.000375164	0.00093791	0.000750328	0.000187582	0.00093791	0.00168824	0.000375164	0.00131307
12	0.0341245	0.166307	0.137777	0.126748	0.0805562	0.0665708	0.0640134	0.0641733	0.0489091	0.0340446	0.0231759	0.0160633	0.0102294	0.0111884	0.00783186	0.00703269	0.00535443	0.00607368	0.00463518	0.00319667	0.00207784	0.00239751	0.00167826	0.00263726	0.00183809	0.00127867	0.000879086	0.00183809	0.00111884	0.0014385	0.000479501	0.000959003	0.000559418	0.000959003	0.00111884	0.000879086	0.000799169	0.000879086	0.0014385	0.000639335	0.000479501	0.000799169	0.000559418	0.00111884	0.00111884	0.00127867	0.00103892	0.000639335	0.00103892
13	0.0289793	0.131543	0.111443	0.13268	0.0875062	0.0659848	0.069181	0.0719511	0.0600185	0.0414802	0.0240074	0.0191775	0.0144186	0.0107252	0.00958875	0.00951772	0.00717381	0.00582428	0.0046168	0.00447475	0.00319625	0.00348036	0.00277008	0.00198878	0.00163364	0.00163364	0.00191775	0.00184672	0.00142055	0.0012785	0.00149158	0.00163364	0.00120747	0.000852333	0.00106542	0.000852333	0.000852333	0.00142055	0.00106542	0.00063925	0.000994389	0.00113644	0.000923361	0.00063925	0.000923361	0.000852333	0.00113644	0.00134953	0.00120747
14	0.0339975	0.140612	0.120378	0.129108	0.0889482	0.0620378	0.0697412	0.0721035	0.0602917	0.0477609	0.0296836	0.0162284	0.0123254	0.010682	0.00873048	0.00790879	0.00554643	0.00421118	0.00421118	0.00215694	0.00256779	0.00154067	0.00184881	0.0017461	0.00112983	0.00133525	0.00133525	0.000718981	0.00102712	0.0017461	0.00102712	0.000821693	0.000924404	0.000821693	0.00112983	0.000718981	0.00061627	0.00102712	0.00061627	0.00112983	0.00061627	0.000821693	0.000718981	0.000821693	0.000924404	0.00061627	0.00112983	0.000718981	0.000821693
15	0.0190007	0.0868256	0.0872732	0.112743	0.0887786	0.0733583	0.0701847	0.0803971	0.0722597	0.055985	0.0390593	0.0270974	0.0201806	0.0142404	0.0124095	0.0108634	0.00834079	0.00630645	0.00569615	0.00537066	0.00333632	0.00301082	0.00349906	0.00223777	0.00244121	0.00170885	0.00223777	0.00195297	0.00138335	0.00158679	0.00146473	0.0012206	0.00170885	0.00113923	0.000935796	0.00117992	0.00117992	0.00142404	0.00105786	0.0015461	0.00134266	0.00146473	0.00113923	0.00113923	0.00105786	0.000976483	0.0012206	0.00150541	0.000732362
16	0.0246568	0.0877697	0.0881199	0.0975764	0.085318	0.0722892	0.0722892	0.076422	0.0782432	0.0559681	0.0395069	0.0276688	0.0198935	0.0180022	0.0145699	0.0122583	0.0100869	0.00812552	0.00658448	0.00532362	0.00413281	0.00245167	0.00259176	0.00343233	0.00252171	0.00245167	0.00175119	0.00140095	0.001471	0.00168114	0.00182124	0.00231157	0.00105071	0.000980667	0.00105071	0.00105071	0.000910619	0.001471	0.000980667	0.00140095	0.000700476	0.00105071	0.000840572	0.000770524	0.00105071	0.000770524	0.000840572	0.000420286	0.000560381
17	0.0225386	0.0922104	0.0919731	0.113642	0.082325	0.0700672	0.0749703	0.0886516	0.081376	0.0604191	0.0383551	0.0255437	0.0187426	0.0136813	0.0109925	0.00869909	0.00664294	0.00608936	0.00442863	0.00379597	0.00292606	0.00268881	0.00308422	0.00213523	0.00126532	0.0013444	0.00142349	0.00197707	0.00110716	0.00173982	0.000869909	0.00158165	0.000790826	0.000790826	0.00110716	0.000869909	0.000869909	0.00126532	0.000632661	0.000711744	0.00142349	0.00118624	0.000711744	0.000632661	0.000948992	0.000869909	0.00110716	0.00118624	0.00102807
18	0.0183327	0.0848507	0.0901152	0.110058	0.0811346	0.0633593	0.0664561	0.0797721	0.0755605	0.0613774	0.0401957	0.025703	0.0193856	0.015236	0.0118296	0.0128824	0.00916636	0.00984764	0.00761799	0.00749412	0.00582187	0.00520253	0.00340642	0.00346835	0.002849	0.00253933	0.00154837	0.00229159	0.00278707	0.00216772	0.00167224	0.00191998	0.0014245	0.00136257	0.00148644	0.00136257	0.00154837	0.00111483	0.000990958	0.0014245	0.00105289	0.00130063	0.00111483	0.00136257	0.0012387	0.00130063	0.00105289	0.000929023	0.00105289
19	0.0157956	0.0730933	0.0802168	0.106698	0.0782811	0.0669764	0.0730159	0.0789779	0.0786682	0.0659698	0.0456059	0.0281843	0.0200542	0.0159504	0.014247	0.0130081	0.00867209	0.0102981	0.00836237	0.00611692	0.00565234	0.00511034	0.00433604	0.00418118	0.00240031	0.00278746	0.00216802	0.00170345	0.0018583	0.00309717	0.00209059	0.00162602	0.0018583	0.00178087	0.00116144	0.00100658	0.00147116	0.00108401	0.00147116	0.00139373	0.0013163	0.00100658	0.000464576	0.0013163	0.000929152	0.000929152	0.00100658	0.00116144	0.000929152
20	0.021015	0.0862667	0.103814	0.117579	0.0885783	0.0730272	0.0714511	0.0886834	0.0730272	0.0672481	0.0392981	0.0236419	0.015446	0.012609	0.0104024	0.00725018	0.00483346	0.00472838	0.00525376	0.0033624	0.0025218	0.00231165	0.00199643	0.00199643	0.000945676	0.00189135	0.000945676	0.0016812	0.00178628	0.00115583	0.00115583	0.000630451	0.0016812	0.000945676	0.0012609	0.00136598	0.00115583	0.00136598	0.000840601	0.00157613	0.000840601	0.00105075	0.0012609	0.00147105	0.0012609	0.000840601	0.000840601	0.000630451	0.0012609
21	0.0114517	0.0444594	0.0575951	0.0695184	0.0705962	0.0652071	0.0619064	0.0783429	0.0901987	0.0815089	0.0578646	0.0387336	0.0279555	0.0235096	0.0194678	0.0163691	0.0142809	0.0113169	0.00895925	0.00767935	0.00639946	0.00599529	0.00464803	0.00323341	0.00296396	0.00276187	0.0023577	0.00222297	0.00323341	0.00222297	0.00229033	0.00168407	0.0028966	0.00188616	0.00208824	0.00161671	0.00141462	0.00154934	0.0010778	0.00168407	0.00242506	0.00161671	0.00161671	0.00141462	0.00208824	0.00181879	0.00127989	0.00161671	0.00154934
E.FRET	0	0.4	0.8	1.2	1.60000	2.00000	2.40000	2.80000	3.20000	3.60000	4	4.40000	4.80000	5.20000	5.60000	6.00000	6.40000	6.80000	7.20000	7.60000	8	8.40000	8.80000	9.20000	9.60000	10.00000	10.40000	10.80000	11.20000	11.60000	12	12.40000	12.80000	13.20000	13.60000	14.00000	14.40000	14.80000	15.20000	15.60000	16	16.40000	16.80000	17.20000	17.60000	18.00000	18.40000	18.80000	19.20000
mean	0.0284364	0.1129	0.105028	0.111419	0.0852005	0.0693222	0.0677032	0.0702773	0.063104	0.0495977	0.0336324	0.0236413	0.0173075	0.0144246	0.0121098	0.0103486	0.0081983	0.00769434	0.0062339	0.00523319	0.00418224	0.0037313	0.00330607	0.00284239	0.00227432	0.0020925	0.00189183	0.00172222	0.00168693	0.00167394	0.00158399	0.0014756	0.001404	0.00122285	0.00130041	0.00125102	0.00110598	0.00123823	0.00103297	0.00118417	0.00110807	0.00112277	0.000938791	0.000936693	0.00101532	0.000942003	0.000992056	0.000925046	0.000927244
[truncated: 52 more columns]
