# Supplementary material for: Evidence for low nanocompaction of heterochromatin in living embryonic stem cells
Source: EMBO J. 2023 Apr 21;42(12):e110286. doi: 10.15252/embj.2021110286 (PMC10267699; doi:10.15252/embj.2021110286)
Supplement: Supplementary file 12 — Source Data for Figure 5 [file EMBJ-42-e110286-s006.zip › Figure 5/5B/Mean FRET efficiency_ ESCs control vs Mki67 KO ESC clones_mitosis.xlsx]

## Sheet: Sheet1
Mitotic cells			FRET efficiency (%)
			control	Mki67 KO #1	Mki67 KO #2	Mki67 KO #3
	experiment 200121		15.8		4.8	8.7
	experiment 040221		8.7		7	8.5
	experiment 150121		10.6		5.7
					7.4	7.2
			9.8			8.1
			15.4
					7.1	9
			10.8	6.4	7.2
			11.6	7.9
			15.8	7	6.9	9.5
			13.7	7.5
			12.7	7.1
			12.3	8.6	6.3	9.3
			13.6	6.3	6.6	8.3
				7.4
				8.6
				8.7
	mean FRET %		12.5667	7.55	6.55556	8.575
	stdev		2.37232	0.886002	0.838318	0.734361
