# Supplementary material for: Evidence for low nanocompaction of heterochromatin in living embryonic stem cells
Source: EMBO J. 2023 Apr 21;42(12):e110286. doi: 10.15252/embj.2021110286 (PMC10267699; doi:10.15252/embj.2021110286)
Supplement: Supplementary file 13 — Source Data for Figure 6 [file EMBJ-42-e110286-s014.zip]

Archive with 57 entries (42 files):
- Figure 6/
- Figure 6/6F/
- Figure 6/6F/Mean FRET efficiency_EpiLCs nucleosome rich foci_untreated vs A196 treatment.xlsx
- __MACOSX/
- __MACOSX/Figure 6/
- __MACOSX/Figure 6/6F/
- __MACOSX/Figure 6/6F/._Mean FRET efficiency_EpiLCs nucleosome rich foci_untreated vs A196 treatment.xlsx
- Figure 6/6F/FRET efficiency distribution_EpiLCs nucleosome rich foci_untreated vs A196 treatment.xlsx
- __MACOSX/Figure 6/6F/._FRET efficiency distribution_EpiLCs nucleosome rich foci_untreated vs A196 treatment.xlsx
- Figure 6/6A/
- Figure 6/6A/EpiLCs_green channel.tif
- __MACOSX/Figure 6/6A/
- __MACOSX/Figure 6/6A/._EpiLCs_green channel.tif
- Figure 6/6A/.DS_Store
- __MACOSX/Figure 6/6A/._.DS_Store
- Figure 6/6A/ESCs_naive _mcherry channel.tif
- __MACOSX/Figure 6/6A/._ESCs_naive _mcherry channel.tif
- Figure 6/6A/ESCs_naive _phase contrast channel.tif
- __MACOSX/Figure 6/6A/._ESCs_naive _phase contrast channel.tif
- Figure 6/6A/ESCs_naive _green channel.tif
- __MACOSX/Figure 6/6A/._ESCs_naive _green channel.tif
- Figure 6/6A/EpiLCs_mcherry channel.tif
- __MACOSX/Figure 6/6A/._EpiLCs_mcherry channel.tif
- Figure 6/6A/EpiLCs_phase contrast channel.tif
- __MACOSX/Figure 6/6A/._EpiLCs_phase contrast channel.tif
- Figure 6/.DS_Store
- __MACOSX/Figure 6/._.DS_Store
- Figure 6/6B/
- Figure 6/6B/ESCs_GFP intensity.tif
- __MACOSX/Figure 6/6B/
- __MACOSX/Figure 6/6B/._ESCs_GFP intensity.tif
- Figure 6/6B/.DS_Store
- __MACOSX/Figure 6/6B/._.DS_Store
- Figure 6/6B/Number of foci per nucleus section_ ESCs vs EpiLCs.xlsx
- __MACOSX/Figure 6/6B/._Number of foci per nucleus section_ ESCs vs EpiLCs.xlsx
- Figure 6/6B/EPILCs_GFP intensity.tif
- __MACOSX/Figure 6/6B/._EPILCs_GFP intensity.tif
- Figure 6/6E/
- Figure 6/6E/.DS_Store
- __MACOSX/Figure 6/6E/
- __MACOSX/Figure 6/6E/._.DS_Store
- Figure 6/6E/Western H4K20me3_ESCs vs EpiLCs_long exposure.tif
- __MACOSX/Figure 6/6E/._Western H4K20me3_ESCs vs EpiLCs_long exposure.tif
- Figure 6/6E/Ponceau_staining_ESCs vs EpiLCs.tif
- __MACOSX/Figure 6/6E/._Ponceau_staining_ESCs vs EpiLCs.tif
- Figure 6/6E/Western H4K20me3_ESCs vs EpiLCs_short exposure.tif
- __MACOSX/Figure 6/6E/._Western H4K20me3_ESCs vs EpiLCs_short exposure.tif
- Figure 6/6D/
- Figure 6/6D/FRET efficiency distribution_nucleosome rich foci_ESCs vs EpiLCs _24h to 72h.xlsx
- __MACOSX/Figure 6/6D/
- __MACOSX/Figure 6/6D/._FRET efficiency distribution_nucleosome rich foci_ESCs vs EpiLCs _24h to 72h.xlsx
- Figure 6/6C/
- Figure 6/6C/Mean FRET efficiency_nucleosome rich foci_ESCs vs EpiLCs.xlsx
- __MACOSX/Figure 6/6C/
- __MACOSX/Figure 6/6C/._Mean FRET efficiency_nucleosome rich foci_ESCs vs EpiLCs.xlsx
- Figure 6/6C/FRET efficiency distribution_nucleosome rich foci_ESCs vs EpiLCs.xlsx
- __MACOSX/Figure 6/6C/._FRET efficiency distribution_nucleosome rich foci_ESCs vs EpiLCs.xlsx
