# Supplementary material for: Evidence for low nanocompaction of heterochromatin in living embryonic stem cells
Source: EMBO J. 2023 Apr 21;42(12):e110286. doi: 10.15252/embj.2021110286 (PMC10267699; doi:10.15252/embj.2021110286)
Supplement: Supplementary file 13 — Source Data for Figure 6 [file EMBJ-42-e110286-s014.zip › Figure 6/6F/Mean FRET efficiency_EpiLCs nucleosome rich foci_untreated vs A196 treatment.xlsx]

## Sheet: Mean FRET% EpiLCs CTRL vs A196
		EpiLCs nucleosome rich foci
		FRET efficiency (%)
		Control EpiLCs	A-196 treated EpiLCs
		7.42567	1.1633
		13.7726	1.4347
		7.40258	0.959588
		12.944	1.06893
		8.5127	1.12387
		15.1189	4.86867
		9.85677	1.91672
		5.12877	4.99474
		4.56378	3.60224
			0.4
			2.21636
mean FRET %		9.41397	2.15901
stdev		3.78977	1.60739
