# Supplementary material for: Evidence for low nanocompaction of heterochromatin in living embryonic stem cells
Source: EMBO J. 2023 Apr 21;42(12):e110286. doi: 10.15252/embj.2021110286 (PMC10267699; doi:10.15252/embj.2021110286)
Supplement: Supplementary file 13 — Source Data for Figure 6 [file EMBJ-42-e110286-s014.zip › Figure 6/6B/Number of foci per nucleus section_ ESCs vs EpiLCs.xlsx]

## Sheet: Sheet1
Folder name					Folder name
		EpiLCs				ESCs
David LLERES_131219_EpiLCs		nuclei number	foci number	ratio foci/nucleus section	David LLERES_151019_FLIM ESCs	nuclei number	foci number		ratio foci/nucleus section
data_001		5	26	5.2	data_001	6	17		2.83333
data_002		5	27	5.4	data_005	4	10		2.5
data_003		4	27	6.75	data_010	3	13		4.33333
Claire DUPONT_19-04-20 bj2fps epiLCs					Claire DUPONT_171207_FLIM ESCs
data_002		5	41	8.2	data_001	8	36		4.5
data_003		5	72	14.4	data_002	7	24		3.42857
data_006		9	87	9.66667	data_003	6	23		3.83333
					data_006	7	24		3.42857
					data_007	7	28		4
Claire DUPONT_19-10-23 bj2fps epiLCs					data_008	10	32		3.2
epiLCs_001		8	82	10.25
epiLCs_002		6	49	8.16667
epiLCs_003		10	86	8.6	Claire DUPONT_171208_FLIM ESCs
epiLCs_004		10	101	10.1	data_001	7	32		4.57143
epiLCs_005		8	91	11.375
epiLCs_006		8	97	12.125	data_003	6	14		2.33333
epiLCs_007		8	72	9	data_004	6	25		4.16667
epiLCs_008		6	54	9	data_005	3	9		3
epiLCs_009		10	89	8.9	data_007	4	19		4.75
						7	24		3.42857
					Claire DUPONT_2FPs
					CTRL 001	6	25		4.16667
					CTRL 002	6	36		6
		107	1001	9.35514		103	391		3.79612
				2.41198					0.922312
