# Supplementary material for: Evidence for low nanocompaction of heterochromatin in living embryonic stem cells
Source: EMBO J. 2023 Apr 21;42(12):e110286. doi: 10.15252/embj.2021110286 (PMC10267699; doi:10.15252/embj.2021110286)
Supplement: Supplementary file 13 — Source Data for Figure 6 [file EMBJ-42-e110286-s014.zip › Figure 6/6D/FRET efficiency distribution_nucleosome rich foci_ESCs vs EpiLCs _24h to 72h.xlsx]

## Sheet: EpiLCs_NucleosomeRichfoci_day1
EFRET	0	0.4	0.8	1.2	1.6	2	2.4	2.8	3.2	3.6	4	4.4	4.8	5.2	5.6	6	6.4	6.8	7.2	7.6	8	8.4	8.8	9.2	9.6	10	10.4	10.8	11.2	11.6	12	12.4	12.8	13.2	13.6	14	14.4	14.8	15.2	15.6	16	16.4	16.8	17.2	17.6	18	18.4	18.8	19.2
1	0	9	1	1	7	2	3	6	3	10	6	5	3	5	2	5	4	4	3	9	6	4	5	2	3	2	3	4	3	2	2	3	3	0	0	3	0	1	0	0	0	0	1	1	1	1	1	0	0
2	0	13	3	6	3	3	11	10	9	11	6	2	6	5	3	6	8	9	12	15	6	10	11	5	5	4	3	1	0	1	1	2	1	0	3	2	0	0	1	0	1	0	0	0	0	1	0	0	0
3	0	23	7	3	4	5	5	10	12	5	6	10	11	12	12	14	18	13	13	8	10	14	21	22	8	17	19	15	10	10	6	8	6	8	4	0	1	2	2	7	1	4	1	1	0	3	0	1	1
4	0	54	6	9	9	5	15	17	12	17	16	20	16	14	13	11	13	13	13	5	14	11	13	16	7	12	13	7	8	3	4	3	3	1	0	1	0	1	0	0	1	0	0	0	0	0	1	0	0
5	0	33	5	8	8	5	9	11	21	13	15	20	10	8	11	15	11	3	8	13	7	5	9	5	7	16	15	6	4	4	1	1	1	0	5	1	2	0	3	0	1	0	0	0	0	0	0	0	0
6	0	27	1	9	3	7	13	11	16	16	21	13	5	14	10	12	9	14	17	18	14	16	15	10	8	6	4	5	0	2	0	1	3	0	1	1	0	1	1	2	0	0	1	0	0	0	0	1	0
7	0	39	4	15	8	4	10	13	13	10	16	10	6	16	16	16	7	14	6	12	14	7	11	16	8	8	13	5	10	10	10	2	1	4	0	4	1	1	1	0	1	0	0	0	1	2	0	0	3
E.FRET	0	0.4	0.8	1.2	1.60000	2.00000	2.40000	2.80000	3.20000	3.60000	4	4.40000	4.80000	5.20000	5.60000	6.00000	6.40000	6.80000	7.20000	7.60000	8	8.40000	8.80000	9.20000	9.60000	10.00000	10.40000	10.80000	11.20000	11.60000	12	12.40000	12.80000	13.20000	13.60000	14.00000	14.40000	14.80000	15.20000	15.60000	16	16.40000	16.80000	17.20000	17.60000	18.00000	18.40000	18.80000	19.20000
mean	0	28.2857	3.85714	7.28571	6	4.42857	9.42857	11.1429	12.2857	11.7143	12.2857	11.4286	8.14286	10.5714	9.57143	11.2857	10	10	10.2857	11.4286	10.1429	9.57143	12.1429	10.8571	6.57143	9.28571	10	6.14286	5	4.57143	3.42857	2.85714	2.57143	1.85714	1.85714	1.71429	0.571429	0.857143	1.14286	1.28571	0.714286	0.571429	0.428571	0.285714	0.285714	1	0.285714	0.285714	0.571429
[truncated: 52 more columns]

## Sheet: EpiLCs_NucleosomeRichfoci_day2
EFRET	0	0.4	0.8	1.2	1.6	2	2.4	2.8	3.2	3.6	4	4.4	4.8	5.2	5.6	6	6.4	6.8	7.2	7.6	8	8.4	8.8	9.2	9.6	10	10.4	10.8	11.2	11.6	12	12.4	12.8	13.2	13.6	14	14.4	14.8	15.2	15.6	16	16.4	16.8	17.2	17.6	18	18.4	18.8	19.2
1	0	0.0225564	0.0075188	0.0075188	0.0075188	0.0075188	0.0300752	0.0300752	0.0413534	0.0676692	0.0676692	0.037594	0.0263158	0.0263158	0.018797	0.018797	0.0225564	0.0413534	0.0601504	0.037594	0.0451128	0.0413534	0.0338346	0.0488722	0.0413534	0.0300752	0.037594	0.0263158	0.0150376	0.0075188	0.0225564	0.0037594	0.0037594	0.0037594	0.0037594	0.0112782	0	0	0	0.0037594	0	0.0075188	0.0037594	0	0	0	0.0037594	0.0037594	0
2	0	0	0.00401606	0.00803213	0.0120482	0.0120482	0.00401606	0.0240964	0.0120482	0.0120482	0.0160643	0.0240964	0.0401606	0.0321285	0.0281124	0.0281124	0.0321285	0.0281124	0.0240964	0.0481928	0.0240964	0.0361446	0.0200803	0.0240964	0.0200803	0.0160643	0.00401606	0.0240964	0.0160643	0.0281124	0.0120482	0.0200803	0.00803213	0.0120482	0.0120482	0.00803213	0.00803213	0.00401606	0.00803213	0.00803213	0.00401606	0.00401606	0.00401606	0.00401606	0.00803213	0.00803213	0.00401606	0.00401606	0.00401606
3	0	0.0419162	0.00898204	0.00598802	0.0149701	0.011976	0.0269461	0.0419162	0.0778443	0.0359281	0.0209581	0.0508982	0.011976	0.0239521	0.0389222	0.0389222	0.0538922	0.0808383	0.0568862	0.0508982	0.0389222	0.0508982	0.011976	0.011976	0.0239521	0.00299401	0.0239521	0.00598802	0.011976	0.00598802	0.0269461	0.011976	0	0.00299401	0	0.0149701	0	0.00299401	0	0	0	0.00898204	0.00299401	0	0.00299401	0	0	0.00598802	0
4	0	0.0490405	0.010661	0.0170576	0.0149254	0.0170576	0.010661	0.0319829	0.0319829	0.0533049	0.0469083	0.0255864	0.0362473	0.0341151	0.0341151	0.0255864	0.0405117	0.0447761	0.0319829	0.0660981	0.0277186	0.0383795	0.0469083	0.0234542	0.0277186	0.0405117	0.0234542	0.0191898	0.0127932	0.00639659	0.0170576	0.0170576	0.00639659	0.010661	0.0021322	0.00426439	0.00639659	0	0.00426439	0	0	0	0.0021322	0	0.00426439	0.0021322	0	0.00426439	0.00426439
5	0	0.0327869	0	0.0245902	0.00819672	0.0327869	0.0327869	0.0245902	0.0901639	0.0655738	0.0655738	0.0327869	0.0327869	0.0245902	0.0409836	0.0327869	0.0163934	0.106557	0.0737705	0.0245902	0.0327869	0	0.0409836	0.0245902	0.00819672	0.0163934	0.0163934	0	0.00819672	0	0	0	0	0	0	0.00819672	0	0	0.0163934	0	0	0.00819672	0	0	0	0	0	0	0
6	0	0.0235479	0.00941915	0.021978	0.0156986	0.00941915	0.032967	0.0549451	0.0989011	0.0470958	0.0486656	0.0266876	0.0298273	0.0251177	0.0235479	0.0392465	0.0455259	0.0580848	0.0565149	0.0627943	0.043956	0.0345369	0.0266876	0.021978	0.0188383	0.0172684	0.00784929	0.010989	0.00470958	0.00627943	0.00784929	0.00627943	0.00313972	0.00470958	0.00313972	0.00156986	0	0.00313972	0.00156986	0.00313972	0.00156986	0.00313972	0.00156986	0	0	0.00156986	0.00313972	0	0.00156986
7	0	0.012987	0.004329	0.012987	0	0.017316	0.025974	0.025974	0.0562771	0.0649351	0.034632	0.0735931	0.034632	0.030303	0.025974	0.017316	0.038961	0.047619	0.034632	0.017316	0.04329	0.038961	0.034632	0.012987	0.021645	0.025974	0.047619	0.012987	0.012987	0.017316	0.00865801	0.004329	0.00865801	0.004329	0.00865801	0.012987	0.00865801	0.00865801	0	0.004329	0	0.00865801	0	0	0.00865801	0.012987	0	0	0.00865801
8	0	0.0194553	0.0116732	0.0194553	0.0077821	0.0077821	0.0077821	0.0583658	0.0661479	0.0505837	0.0389105	0.0428016	0.0233463	0.0272374	0.0311284	0.0311284	0.0622568	0.0700389	0.101167	0.0700389	0.0661479	0.0233463	0.0311284	0.0428016	0.0194553	0.0116732	0.00389105	0.0077821	0	0.00389105	0.00389105	0.00389105	0.0116732	0	0	0.0077821	0.00389105	0	0	0	0	0	0	0	0.00389105	0	0	0	0
E.FRET	0	0.4	0.8	1.2	1.60000	2.00000	2.40000	2.80000	3.20000	3.60000	4	4.40000	4.80000	5.20000	5.60000	6.00000	6.40000	6.80000	7.20000	7.60000	8	8.40000	8.80000	9.20000	9.60000	10.00000	10.40000	10.80000	11.20000	11.60000	12	12.40000	12.80000	13.20000	13.60000	14.00000	14.40000	14.80000	15.20000	15.60000	16	16.40000	16.80000	17.20000	17.60000	18.00000	18.40000	18.80000	19.20000
mean	0	0.0252863	0.0070749	0.0147009	0.0101425	0.0144881	0.021401	0.0364932	0.0593398	0.0496423	0.0424227	0.0392555	0.0294115	0.02797	0.0301976	0.028987	0.0390283	0.0596725	0.0549001	0.0471903	0.0402538	0.0329525	0.0307789	0.0263444	0.022655	0.0201193	0.0205961	0.0134185	0.0102205	0.0094378	0.0123758	0.0084216	0.00520737	0.00481265	0.00371719	0.00863506	0.00337222	0.00235098	0.00378248	0.00240753	0.00069824	0.00506392	0.00180894	0.000502008	0.00347995	0.00309015	0.0013644	0.00225348	0.00231354
[truncated: 52 more columns]

## Sheet: EpiLCs_NucleosomeRichfoci_day3
EFRET	0	0.4	0.8	1.2	1.6	2	2.4	2.8	3.2	3.6	4	4.4	4.8	5.2	5.6	6	6.4	6.8	7.2	7.6	8	8.4	8.8	9.2	9.6	10	10.4	10.8	11.2	11.6	12	12.4	12.8	13.2	13.6	14	14.4	14.8	15.2	15.6	16	16.4	16.8	17.2	17.6	18	18.4	18.8	19.2
bj_2fps_epilsc_001_6 cells	0	0	0.0377358	0	0	0	0.0377358	0.0188679	0	0.0377358	0.0377358	0.0377358	0.113208	0.0566038	0.0566038	0.132075	0.0188679	0.0943396	0.0754717	0.0943396	0	0.0566038	0.0377358	0.0377358	0.0188679	0	0	0	0	0	0	0	0	0	0	0	0	0	0	0	0	0	0	0	0	0	0	0	0
bj_2fps_epilsc_002_4cells	0	0	0	0	0	0	0	0	0	0	0.00649351	0.0194805	0.012987	0.00649351	0.012987	0.00649351	0	0	0.025974	0.0324675	0.0454545	0.0519481	0.0779221	0.0454545	0.0844156	0.0779221	0.0649351	0.0584416	0.038961	0.0649351	0.0454545	0.00649351	0	0.012987	0.0194805	0.012987	0.0194805	0.00649351	0.00649351	0	0.012987	0	0	0	0.00649351	0	0	0	0.00649351
bj_2fps_epilsc_003_2 cells	0	0	0	0	0	0	0	0	0	0.0144928	0	0	0.00724638	0	0	0.0144928	0.0434783	0.0362319	0.0434783	0.0724638	0.0724638	0.0362319	0.0652174	0.0217391	0.101449	0.0362319	0.0144928	0.0289855	0.0507246	0.0289855	0.0362319	0.0217391	0.0289855	0.0289855	0.0144928	0.0144928	0.0144928	0.0144928	0.00724638	0	0.00724638	0.0144928	0.00724638	0	0.00724638	0	0	0	0
bj_2fps_epilsc_004_8cells	0	0	0	0	0.00724638	0	0	0	0.0144928	0.0507246	0.00724638	0.0217391	0	0.0144928	0	0.0144928	0.0144928	0.0507246	0.0724638	0.0434783	0.057971	0.0869565	0.0797101	0.0362319	0.0362319	0.057971	0.0144928	0.0434783	0.0289855	0.0217391	0.0217391	0.0144928	0.00724638	0.0144928	0	0	0.0144928	0.00724638	0.00724638	0	0	0	0.00724638	0	0	0	0.00724638	0	0
bj_2fps_epilsc_006_10cells	0	0	0	0	0	0	0	0	0.0119048	0.0119048	0	0.0357143	0.0119048	0.0119048	0	0.0119048	0.0119048	0.0119048	0.0119048	0.0119048	0.047619	0.0595238	0.0595238	0.0595238	0.0595238	0.0833333	0.047619	0.0238095	0.0238095	0.0238095	0.0238095	0.0595238	0.0238095	0.0119048	0.0119048	0.0119048	0.0119048	0.0357143	0	0	0	0.0119048	0.0119048	0.0119048	0	0	0	0	0
bj_h2b_2fps_epilcs_day1_001_14cells	0.517182	0	0	0.130584	0	0.00171821	0.0704467	0.00171821	0.0274914	0.00171821	0.00171821	0.0171821	0.00171821	0.0257732	0.00171821	0.00171821	0.0120275	0.00171821	0.0154639	0.00171821	0.00171821	0.00687285	0.00171821	0.00515464	0.00171821	0.00171821	0.0103093	0.00171821	0.00343643	0.00171821	0.00171821	0.00687285	0.00171821	0.00343643	0.00171821	0.00171821	0.00343643	0.00171821	0.00171821	0.00171821	0.00171821	0.00171821	0.00171821	0.00171821	0.00171821	0.00171821	0.00171821	0.00171821	0.00171821
bj_h2b_2fps_epilcs_day1_002_13cells	0	0.423611	0.0416667	0.0694444	0.0486111	0.0416667	0.0324074	0.0532407	0.037037	0.025463	0.025463	0.0393519	0.0208333	0.0138889	0.0185185	0.00925926	0.00694444	0.00462963	0.00925926	0.0162037	0	0	0.00231482	0.00231482	0.00231482	0.00231482	0	0	0.00462963	0	0	0	0	0.00231482	0.00231482	0	0	0	0	0.00231482	0.00231482	0	0.00462963	0	0	0.00231482	0.00462963	0.00231482	0
bj_h2b_2fps_epilcs_day1_003-22cells	0	0.195661	0.0161633	0.0229689	0.0131859	0.0144619	0.0204168	0.0280732	0.0225436	0.0255211	0.0259464	0.024245	0.0272225	0.0208422	0.0161633	0.0263718	0.0204168	0.0272225	0.0259464	0.0233943	0.0238197	0.0246704	0.0259464	0.0272225	0.0229689	0.0263718	0.0191408	0.0187154	0.0199915	0.0178647	0.0131859	0.0110591	0.0106338	0.0106338	0.0110591	0.00765632	0.00595491	0.00638026	0.00638026	0.00297746	0.00510421	0.00638026	0.00467886	0.00510421	0.00297746	0.00340281	0.000425351	0.00297746	0
bj_h2b_2fps_epilcs_day1_004_22cells	0	0.219955	0.0226757	0.0238095	0.0226757	0.0192744	0.0226757	0.0385488	0.0294785	0.031746	0.0453515	0.0408163	0.0340136	0.0272109	0.0340136	0.0294785	0.021542	0.0294785	0.0260771	0.0238095	0.037415	0.031746	0.0362812	0.0192744	0.0238095	0.00793651	0.0124717	0.0090703	0.0113379	0.00566893	0.00793651	0.00340136	0.00113379	0.00226757	0.00226757	0.00340136	0.00226757	0.00113379	0.00113379	0.00113379	0.00113379	0.00113379	0	0.00113379	0.00113379	0.00226757	0.00226757	0.00113379	0
bj_h2b_2fps_epilcs_day1_005_11cells	0	0.397043	0.0443506	0.0601901	0.0411827	0.0359029	0.0559662	0.062302	0.0644139	0.0496304	0.0263992	0.0147835	0.0126716	0.0116156	0.0190074	0.00844773	0.0126716	0.0158395	0.0158395	0.0105597	0.0031679	0.00527983	0.0063358	0.00422387	0.0063358	0.00105597	0.00105597	0	0.00105597	0.00105597	0.00211193	0	0.00105597	0	0	0	0	0	0	0	0	0	0.00211193	0	0	0	0	0	0
bj_h2b_2fps_epilcs_day1_006_14cells	0	0.200121	0.0325497	0.0337553	0.0331525	0.0373719	0.0433996	0.058469	0.0596745	0.0536468	0.045208	0.0427969	0.0440024	0.0313442	0.0277275	0.034358	0.0235081	0.0198915	0.018686	0.0216998	0.0204943	0.0144665	0.0162749	0.00843882	0.00843882	0.00783605	0.00301386	0.00301386	0.00482218	0.00241109	0.00180832	0.00180832	0.00180832	0	0	0.00120555	0	0.00120555	0.00241109	0.000602773	0.00120555	0.00120555	0.00120555	0.00120555	0.00120555	0.00241109	0.000602773	0.000602773	0.00120555
bj_h2b_2fps_epilcs_day1_008_22cells	0	0.0997442	0.016624	0.0255754	0.0319693	0.0217391	0.0294118	0.0370844	0.0524297	0.0294118	0.0319693	0.0460358	0.0294118	0.0242967	0.0332481	0.0370844	0.0179028	0.0306905	0.0230179	0.0294118	0.0242967	0.016624	0.0140665	0.0204604	0.0230179	0.0217391	0.011509	0.0191816	0.00895141	0.0153453	0.00767263	0.00511509	0.00767263	0.00255755	0.00511509	0.00383632	0.00383632	0.00383632	0.00383632	0.00383632	0.00255755	0.00383632	0.00255755	0.00127877	0.00255755	0.00255755	0.00383632	0.00127877	0.00255755
bj_h2b_2fps_epilcs_day1_009_13cells	0	0.0451011	0.0124417	0.0186625	0.0171073	0.0108865	0.0233281	0.0287714	0.0248834	0.0443235	0.0381026	0.0443235	0.0365474	0.0318818	0.0349922	0.0279938	0.0318818	0.0396579	0.0287714	0.037325	0.0427683	0.0388802	0.033437	0.0326594	0.033437	0.0318818	0.0342146	0.0217729	0.0217729	0.0209953	0.0124417	0.00855366	0.00544324	0.00933126	0.00388802	0.00388802	0.00622084	0.00699844	0.00311042	0.00311042	0.00388802	0.00311042	0.00311042	0.00544324	0.00233281	0.00311042	0.000777605	0.00388802	0.00155521
bj_h2b_2fps_epilcs_day1_011_13cells	0	0.0758242	0.0186813	0.0260073	0.0208791	0.0194139	0.0300366	0.047619	0.0677656	0.0578755	0.043956	0.0318681	0.0260073	0.0252747	0.0263736	0.0307692	0.040293	0.0472527	0.0457875	0.0421245	0.0315018	0.0274725	0.0216117	0.0190476	0.0135531	0.0208791	0.0106227	0.0124542	0.0113553	0.00659341	0.00622711	0.00732601	0.00659341	0.00586081	0.00549451	0.003663	0.0025641	0.0014652	0.0025641	0.0014652	0.0010989	0.0025641	0.0021978	0.0018315	0.0014652	0.0018315	0.0010989	0.0010989	0.0014652
BJ_2FPs_epiLCs_3days_001_8cells	0	0.0155096	0.00738552	0.0110783	0.0103397	0.00886263	0.00886263	0.0169867	0.0288035	0.0413589	0.0384047	0.0361891	0.0384047	0.0332349	0.0243722	0.0243722	0.0339734	0.042836	0.0420975	0.0413589	0.0376662	0.0450517	0.0443131	0.0302806	0.0273264	0.0265879	0.0251108	0.0199409	0.014771	0.0118168	0.0118168	0.0132939	0.00812408	0.00664697	0.00590842	0.00664697	0.00295421	0.00812408	0.00516987	0.00295421	0.00221566	0.00590842	0.00369276	0.00443131	0.00590842	0.00295421	0.00221566	0.00516987	0.00221566
BJ_2FPs_epiLCs_3days_002_9cells	0	0.0132231	0.00826446	0.00826446	0.00661157	0.00495868	0.0132231	0.0181818	0.0429752	0.0446281	0.0495868	0.0446281	0.0181818	0.0231405	0.0132231	0.0214876	0.0231405	0.0280992	0.046281	0.0363636	0.0429752	0.046281	0.0446281	0.0363636	0.0347107	0.031405	0.0181818	0.014876	0.0132231	0.014876	0.0165289	0.00991735	0.00826446	0.00495868	0.00826446	0.00826446	0.00165289	0.00330578	0.00165289	0.00330578	0.00330578	0.014876	0.00330578	0.00165289	0.00330578	0.00165289	0.00165289	0	0.00165289
BJ_2FPs_epiLCs_3days_003_8cells	0	0.0179445	0.00326264	0	0.00815661	0.00489396	0.00652528	0.00489396	0.0342577	0.0195759	0.0195759	0.0130506	0.0195759	0.0163132	0.0212072	0.0228385	0.0277325	0.0391517	0.0538336	0.0342577	0.045677	0.045677	0.0619902	0.0212072	0.050571	0.0228385	0.0212072	0.0244698	0.0114193	0.0179445	0.0146819	0.00978793	0.0130506	0.0179445	0.0130506	0.0163132	0.00326264	0.00815661	0.00815661	0.00815661	0.00489396	0.00326264	0.00163132	0.00163132	0.00489396	0.00489396	0.0130506	0	0.00489396
BJ_2FPs_epiLCs_3days_004_8cells	0	0.0488014	0.0111301	0.015839	0.0166952	0.015839	0.020976	0.0462329	0.0684932	0.0672089	0.0560788	0.0385274	0.03125	0.0291096	0.0231164	0.0252568	0.026113	0.0333904	0.0389555	0.0338185	0.0419521	0.0291096	0.0269692	0.0192637	0.0214041	0.0166952	0.015839	0.0132705	0.0119863	0.0111301	0.010274	0.00898973	0.0047089	0.00513699	0.00513699	0.00513699	0.00299658	0.00599315	0.00342466	0.00513699	0.00214041	0.00256849	0.00342466	0.000428082	0.00256849	0.00299658	0.000856164	0.00214041	0.000856164
BJ_2FPs_epiLCs_3days_005_5cells	0	0.00293686	0.00293686	0.00146843	0.00146843	0.00146843	0.00146843	0.010279	0.0146843	0.0132159	0.00881057	0.0132159	0.00881057	0.0234949	0.0146843	0.0176211	0.0220264	0.0234949	0.0279001	0.0425844	0.0425844	0.0220264	0.0425844	0.0190896	0.0279001	0.0323054	0.0293686	0.0352423	0.0161527	0.0220264	0.0176211	0.020558	0.0220264	0.010279	0.0190896	0.00881057	0.00734214	0.010279	0.010279	0.010279	0.00440529	0.00734214	0.0117474	0.00734214	0.00440529	0.00587371	0.010279	0.00146843	0.00440529
BJ_2FPs_epiLCs_3days_006_10cells	0	0.0274678	0.0111588	0.0137339	0.0103004	0.00686695	0.0137339	0.039485	0.0463519	0.0412017	0.0420601	0.0369099	0.0300429	0.023176	0.0154506	0.023176	0.0248927	0.0454936	0.0300429	0.0472103	0.0437768	0.0515021	0.0429185	0.0274678	0.0334764	0.0214592	0.0145923	0.0180258	0.016309	0.0145923	0.0111588	0.00944206	0.00515021	0.0103004	0.00515021	0.00515021	0.00600858	0.00600858	0.00343348	0.00515021	0.00171674	0.00429184	0.00171674	0.00429184	0.00171674	0.000858369	0	0.00429184	0.00429184
BJ_2FPs_epiLCs_3days_007_7cells	0	0.00925926	0.00192901	0.00424383	0.00617284	0.00694444	0.00925926	0.0169753	0.0181327	0.023534	0.0366512	0.023534	0.0270062	0.0204475	0.0216049	0.027392	0.0300926	0.0300926	0.035108	0.0420525	0.0408951	0.0381944	0.0439815	0.0250772	0.03125	0.0316358	0.029321	0.0262346	0.023534	0.0181327	0.0177469	0.00964506	0.0177469	0.0123457	0.0142747	0.00694444	0.00848765	0.00578704	0.00578704	0.00694444	0.00655864	0.00424383	0.00578704	0.00385803	0.00655864	0.00424383	0.00771605	0.00424383	0.00462963
BJ_2FPs_epiLCs_3days_008_6cells	0	0.0149007	0.00413907	0.0057947	0.00413907	0.00413907	0.0124172	0.0273179	0.0256623	0.0422185	0.0289735	0.0289735	0.022351	0.0190397	0.0215232	0.0256623	0.0264901	0.0488411	0.0471854	0.0554636	0.044702	0.0629139	0.0331126	0.0422185	0.0198676	0.0306291	0.0173841	0.0157285	0.0124172	0.0190397	0.0107616	0.0115894	0.00662252	0.0057947	0.00496689	0.00248344	0.0149007	0.00413907	0.00745033	0.000827815	0.00413907	0.00165563	0.00413907	0.00165563	0.00413907	0.00248344	0.00331126	0.00413907	0.00331126
BJ_2FPs_epiLCs_3days_003_10cells	0	0.266129	0.0483871	0.0483871	0.0241935	0.0241935	0.00806452	0.0564516	0.00806452	0.00806452	0.0241935	0.0483871	0.0322581	0.0241935	0.0403226	0	0.0241935	0	0.00806452	0	0	0.00806452	0	0.00806452	0	0.00806452	0	0	0	0	0	0	0.00806452	0	0	0	0	0	0	0	0	0	0	0.016129	0	0	0	0.00806452	0
BJ_2FPs_epiLCs_3days_004_10cells	0	0.157718	0.0302013	0.0587248	0.033557	0.0285235	0.0402685	0.0503356	0.0889262	0.0788591	0.0503356	0.045302	0.0268456	0.0234899	0.0268456	0.011745	0.0268456	0.0436242	0.033557	0.0234899	0.0151007	0.011745	0.0167785	0.011745	0.00335571	0.011745	0.00335571	0.00838926	0.00335571	0.00167785	0.00503356	0.00335571	0.00167785	0.00167785	0.00167785	0.00167785	0	0.00167785	0	0	0	0.00167785	0.00167785	0	0	0	0.00167785	0	0
BJ_2FPs_epiLCs_3days_005_11cells	0	0.1569	0.0340265	0.0491493	0.0491493	0.0340265	0.0434783	0.0642722	0.0784499	0.0756144	0.0463138	0.0387524	0.0311909	0.0245747	0.0179584	0.0274102	0.0236295	0.0170132	0.0198488	0.0132325	0.0217391	0.0122873	0.0132325	0.00283554	0.010397	0.00567108	0.00661626	0.00378072	0.0094518	0.0047259	0.00378072	0.00283554	0.00189036	0.00189036	0.00378072	0.00094518	0.00378072	0.00283554	0.00189036	0	0	0.00094518	0.00189036	0.00094518	0.00094518	0	0.00094518	0.00094518	0.00189036
E.FRET	0	0.4	0.8	1.2	1.60000	2.00000	2.40000	2.80000	3.20000	3.60000	4	4.40000	4.80000	5.20000	5.60000	6.00000	6.40000	6.80000	7.20000	7.60000	8	8.40000	8.80000	9.20000	9.60000	10.00000	10.40000	10.80000	11.20000	11.60000	12	12.40000	12.80000	13.20000	13.60000	14.00000	14.40000	14.80000	15.20000	15.60000	16	16.40000	16.80000	17.20000	17.60000	18.00000	18.40000	18.80000	19.20000
mean	0.0206873	0.095514	0.0162284	0.0251073	0.0162718	0.0137261	0.0217641	0.0290443	0.0346767	0.035587	0.029463	0.0313417	0.0265477	0.0224735	0.0208665	0.0244761	0.0226025	0.0304647	0.0328406	0.0332293	0.0314303	0.0332052	0.0339442	0.0233238	0.0278537	0.0246491	0.0169942	0.016824	0.0144982	0.0138834	0.0119897	0.00983201	0.0077371	0.0072699	0.00636143	0.00508507	0.00544148	0.00571966	0.00357539	0.00239656	0.0027452	0.00372473	0.00350482	0.00287942	0.00246288	0.00182284	0.00257229	0.00181904	0.00172569
[truncated: 52 more columns]
