# Supplementary material for: Evidence for low nanocompaction of heterochromatin in living embryonic stem cells
Source: EMBO J. 2023 Apr 21;42(12):e110286. doi: 10.15252/embj.2021110286 (PMC10267699; doi:10.15252/embj.2021110286)
Supplement: Supplementary file 13 — Source Data for Figure 6 [file EMBJ-42-e110286-s014.zip › Figure 6/6C/Mean FRET efficiency_nucleosome rich foci_ESCs vs EpiLCs.xlsx]

## Sheet: Mean FRET% ESCs vs EpiLCs
		nucleosome rich foci
		FRET efficiency (%)
		ESCs	EpiLCs
		11.3809	5.93208
		11.3748	12.0935
		0.845664	11.2812
		6.24759	10.942
		2.06143	12.3571
		2.86496	4.57663
		11.2696	2.83889
		8.11363	7.32216
		9.12875	5.34059
		11.37	2.45956
		11.0349	4.43448
		4.79357	8.07519
		4.67879	7.33313
		6.20591	6.57099
		3.4273	9.60384
		2.43436	10.1481
		1.66479	11.6568
		3.43054	7.62055
		11.2093	14.3583
			8.92086
			11.2677
			10.3659
			9.94839
			4.28993
			4.78488
mean		6.50193	8.18091
stdev		3.91823	3.26958
