# Supplementary material for: Evidence for low nanocompaction of heterochromatin in living embryonic stem cells
Source: EMBO J. 2023 Apr 21;42(12):e110286. doi: 10.15252/embj.2021110286 (PMC10267699; doi:10.15252/embj.2021110286)
Supplement: Supplementary file 13 — Source Data for Figure 6 [file EMBJ-42-e110286-s014.zip › Figure 6/6C/FRET efficiency distribution_nucleosome rich foci_ESCs vs EpiLCs.xlsx]

## Sheet: ESC_NucleosomeRichFoci
EFRET	0	0.4	0.8	1.2	1.6	2	2.4	2.8	3.2	3.6	4	4.4	4.8	5.2	5.6	6	6.4	6.8	7.2	7.6	8	8.4	8.8	9.2	9.6	10	10.4	10.8	11.2	11.6	12	12.4	12.8	13.2	13.6	14	14.4	14.8	15.2	15.6	16	16.4	16.8	17.2	17.6	18	18.4	18.8	19.2
bj_h2b_2fps_007_7cells_1	0	0.0449438	0.0140449	0.00561798	0.0140449	0.0140449	0.0168539	0.0140449	0.0168539	0.00842697	0.011236	0.0308989	0.0140449	0.0140449	0.0196629	0.0393258	0.0337079	0.0421348	0.0337079	0.011236	0.0252809	0.0308989	0.0308989	0.0224719	0.0168539	0.0196629	0.0252809	0.0168539	0.0224719	0.0168539	0.0224719	0.0168539	0.011236	0.00842697	0.00842697	0.00842697	0.0168539	0.0168539	0.0224719	0.0196629	0.011236	0.011236	0.011236	0.00842697	0.00842697	0	0.00280899	0	0.00561798
bj_h2b_2fps_10cells	0	0.0247748	0.00675676	0.00675676	0.00900901	0.00900901	0.018018	0.00900901	0.0112613	0.018018	0.0225225	0.0225225	0.0247748	0.0292793	0.045045	0.0247748	0.0292793	0.027027	0.0225225	0.0337838	0.0247748	0.018018	0.0225225	0.018018	0.0315315	0.0247748	0.0112613	0.0157658	0.027027	0.0202703	0.018018	0.0337838	0.018018	0.0157658	0.0157658	0.0202703	0.00675676	0.00900901	0.0225225	0.00900901	0.0135135	0.0135135	0.00675676	0.00675676	0.0135135	0.00225225	0.018018	0.0112613	0.00900901
2fps_003_9cells	0	0.473684	0.0328947	0.0328947	0.0197368	0.0131579	0.0131579	0.0328947	0.0131579	0.0263158	0.00657895	0.0263158	0.0131579	0	0	0.0131579	0.00657895	0.00657895	0.00657895	0	0	0	0	0	0	0	0	0.00657895	0.00657895	0.00657895	0.00657895	0	0.00657895	0.0131579	0	0	0.00657895	0	0.00657895	0.00657895	0	0.00657895	0.0131579	0.00657895	0.00657895	0	0.00657895	0.0197368	0.0197368
bj1_h2b 2fps_004_8cells	0	0.657534	0.0273973	0.0547945	0	0.0273973	0.0410959	0.0273973	0	0.0273973	0.0136986	0	0.0273973	0.0273973	0	0	0	0	0.0136986	0.0136986	0	0	0	0	0	0	0	0	0	0	0	0	0	0	0	0	0	0	0	0.0136986	0	0	0	0	0	0	0	0	0
bj1_h2b 2fps_005_5cells	0	0.661017	0.0169492	0.0254237	0.0254237	0.0338983	0.0169492	0.0169492	0.00847458	0	0.0338983	0.0254237	0.00847458	0.0254237	0	0.00847458	0.0169492	0	0	0	0.00847458	0	0	0	0	0	0	0	0	0	0	0.00847458	0	0	0	0	0	0	0	0	0	0	0	0	0	0	0	0	0.00847458
bj1_h2b 2fps_011_6cells	0	0.0247748	0.00675676	0.00675676	0.00900901	0.00900901	0.018018	0.00900901	0.0112613	0.018018	0.0225225	0.0225225	0.0247748	0.0292793	0.045045	0.0247748	0.0292793	0.027027	0.0225225	0.0337838	0.0247748	0.018018	0.0225225	0.018018	0.0315315	0.0247748	0.0112613	0.0157658	0.027027	0.0202703	0.018018	0.0337838	0.018018	0.0157658	0.0157658	0.0202703	0.00675676	0.00900901	0.0225225	0.00900901	0.0135135	0.0135135	0.00675676	0.00675676	0.0135135	0.00225225	0.018018	0.0112613	0.00900901
bj1_h2b 2fps_016_8cells	0	0.360731	0.022831	0.022831	0.0319635	0.0273973	0.022831	0.00913242	0.022831	0.0136986	0.00456621	0.0182648	0.0456621	0.00913242	0.0182648	0.022831	0.0182648	0.0182648	0	0.00456621	0.0136986	0.00913242	0	0.00456621	0.00456621	0.00913242	0	0	0.00456621	0.00456621	0	0	0.00913242	0	0	0	0.00456621	0.00456621	0	0	0	0	0.00913242	0.00456621	0	0.00913242	0	0	0.00913242
bj_h2b_2fps_002_7cells	0	0.041958	0.0122378	0.0157343	0.013986	0.0122378	0.020979	0.0122378	0.020979	0.0262238	0.0332168	0.0402098	0.0384615	0.0472028	0.0716783	0.041958	0.041958	0.0262238	0.0454545	0.0262238	0.0104895	0.020979	0.0122378	0.027972	0.013986	0.020979	0.0192308	0.0174825	0.0227273	0.027972	0.0122378	0.00524476	0.00874126	0.0104895	0.013986	0.0034965	0.00874126	0.00174825	0.0034965	0.00524476	0.00524476	0.00699301	0.00699301	0.00524476	0	0.00524476	0	0.00699301	0.00174825
bj_h2b_2fps_007_7cells	0	0.0449438	0.0140449	0.00561798	0.0140449	0.0140449	0.0168539	0.0140449	0.0168539	0.00842697	0.011236	0.0308989	0.0140449	0.0140449	0.0196629	0.0393258	0.0337079	0.0421348	0.0337079	0.011236	0.0252809	0.0308989	0.0308989	0.0224719	0.0168539	0.0196629	0.0252809	0.0168539	0.0224719	0.0168539	0.0224719	0.0168539	0.011236	0.00842697	0.00842697	0.00842697	0.0168539	0.0168539	0.0224719	0.0196629	0.011236	0.011236	0.011236	0.00842697	0.00842697	0	0.00280899	0	0.00561798
bj_h2b_2fps_10cells_2	0	0.0384615	0.0025641	0.0128205	0.0102564	0.00769231	0.0205128	0.0102564	0.0102564	0.025641	0.025641	0.0179487	0.025641	0.0358974	0.0410256	0.0282051	0.025641	0.0282051	0.0153846	0.0307692	0.0205128	0.0179487	0.0230769	0.0205128	0.0230769	0.025641	0.0153846	0.0205128	0.0333333	0.0102564	0.0128205	0.0282051	0.0205128	0.0179487	0.0153846	0.0205128	0.00769231	0.00512821	0.0205128	0.00512821	0.0153846	0.0179487	0.0102564	0.00512821	0.0102564	0.0025641	0.0153846	0.0128205	0.0102564
bj_h2b_2fps_004_6cells	0	0.166667	0.0166667	0.0166667	0.0333333	0.0166667	0	0.0333333	0.0666667	0.0166667	0.0333333	0.0833333	0.15	0	0.05	0.1	0.0166667	0	0.0166667	0.0166667	0.0333333	0.0166667	0	0	0.0333333	0.0166667	0	0.0166667	0	0.0166667	0	0	0	0	0	0.0166667	0	0	0	0	0	0	0	0	0	0.0166667	0	0	0
bj_h2b_2fps_007_5cells	0	0.409091	0	0.0151515	0.0606061	0.0151515	0.030303	0	0.0606061	0.0757576	0.030303	0.030303	0	0	0.0454545	0.030303	0	0.0151515	0	0	0.0151515	0.0151515	0	0	0	0.0151515	0	0	0	0	0.0151515	0	0	0.0151515	0	0.0151515	0	0	0	0	0	0	0	0	0	0	0.0151515	0	0.0151515
bj_h2b_2fps_7cells_2	0	0.259091	0.0272727	0.0272727	0.00909091	0.0318182	0.00909091	0.0227273	0.0272727	0.05	0.05	0.0227273	0.0272727	0.0227273	0.0318182	0.0181818	0.0454545	0.0454545	0.00454546	0.00454546	0.0227273	0.00454546	0.0136364	0.00909091	0.0181818	0	0.0227273	0.00909091	0.0136364	0.00454546	0	0.00454546	0.00454546	0.00909091	0.00454546	0.00454546	0.00909091	0.00454546	0.00454546	0.00909091	0	0.00454546	0	0	0	0.00454546	0.00454546	0.0136364	0.00454546
bj_h2b-2fps_ctrl_003_11cells	0	0.652542	0.0169492	0.0338983	0.0338983	0.00847458	0	0.0254237	0.00847458	0.00847458	0.0169492	0.0423729	0.0169492	0.0338983	0.00847458	0.00847458	0	0	0	0	0	0	0	0	0.00847458	0	0	0	0	0	0	0	0	0.00847458	0	0.00847458	0	0.00847458	0	0	0.0169492	0.00847458	0	0	0	0.00847458	0	0.00847458	0.00847458
bj_h2b-2fps_ctrl_005_13cells	0	0.603175	0.047619	0.031746	0.015873	0.031746	0.015873	0.047619	0.015873	0.031746	0	0.031746	0.031746	0.015873	0.015873	0	0	0	0.015873	0.015873	0.015873	0.015873	0	0	0	0	0	0	0	0	0	0	0	0	0	0	0	0	0	0	0	0	0	0	0	0	0	0	0
bj_h2b-2fps_ctrl_007_12cells	0	0.316832	0.0495049	0.0594059	0.039604	0.0693069	0.0495049	0.039604	0.0693069	0	0.029703	0.029703	0.029703	0.00990099	0.019802	0.029703	0.029703	0	0.019802	0.00990099	0.00990099	0.00990099	0	0.00990099	0	0	0.00990099	0	0	0	0	0	0	0	0	0	0	0	0.00990099	0	0	0.019802	0.00990099	0	0	0	0	0	0
bj_h2b-2fps_ctrl_019_15cells	0	0.00746269	0.00746269	0.00373134	0.011194	0	0.00373134	0.011194	0.0149254	0.011194	0.0149254	0.0261194	0.0335821	0.0186567	0.0447761	0.0186567	0.0485075	0.0298507	0.0298507	0.0223881	0.0186567	0.0298507	0.0298507	0.0261194	0.0410448	0.0261194	0.0634328	0.0410448	0.0261194	0.0223881	0.0149254	0.0261194	0.011194	0.0149254	0.0223881	0.0149254	0.0186567	0.00746269	0.0149254	0.00746269	0	0.00373134	0.011194	0.011194	0.00746269	0	0	0	0.00373134
E.FRET	0	0.4	0.8	1.2	1.60000	2.00000	2.40000	2.80000	3.20000	3.60000	4	4.40000	4.80000	5.20000	5.60000	6.00000	6.40000	6.80000	7.20000	7.60000	8	8.40000	8.80000	9.20000	9.60000	10.00000	10.40000	10.80000	11.20000	11.60000	12	12.40000	12.80000	13.20000	13.60000	14.00000	14.40000	14.80000	15.20000	15.60000	16	16.40000	16.80000	17.20000	17.60000	18.00000	18.40000	18.80000	19.20000
mean	0	0.281628	0.0189384	0.0221836	0.0206514	0.0200619	0.0184572	0.0196986	0.0232385	0.0215297	0.0211959	0.0294889	0.0309228	0.019574	0.0280343	0.0263616	0.0220999	0.0181208	0.0164891	0.0138042	0.0158194	0.0139931	0.0109203	0.0105378	0.0140844	0.0119156	0.0119859	0.0103892	0.0121153	0.0098366	0.00839376	0.0102273	0.00701252	0.00809553	0.00615821	0.00830396	0.00603222	0.00492066	0.00882053	0.00614988	0.0051222	0.00691606	0.00568354	0.00371056	0.00401053	0.00300779	0.00490086	0.00495199	0.00650032
[truncated: 52 more columns]

## Sheet: EpiLCs_NucleosomeRichFoci
EFRET	0	0.4	0.8	1.2	1.6	2	2.4	2.8	3.2	3.6	4	4.4	4.8	5.2	5.6	6	6.4	6.8	7.2	7.6	8	8.4	8.8	9.2	9.6	10	10.4	10.8	11.2	11.6	12	12.4	12.8	13.2	13.6	14	14.4	14.8	15.2	15.6	16	16.4	16.8	17.2	17.6	18	18.4	18.8	19.2
bj_2fps_epilsc_001_6 cells	0	0	0.0377358	0	0	0	0.0377358	0.0188679	0	0.0377358	0.0377358	0.0377358	0.113208	0.0566038	0.0566038	0.132075	0.0188679	0.0943396	0.0754717	0.0943396	0	0.0566038	0.0377358	0.0377358	0.0188679	0	0	0	0	0	0	0	0	0	0	0	0	0	0	0	0	0	0	0	0	0	0	0	0
bj_2fps_epilsc_002_4cells	0	0	0	0	0	0	0	0	0	0	0.00649351	0.0194805	0.012987	0.00649351	0.012987	0.00649351	0	0	0.025974	0.0324675	0.0454545	0.0519481	0.0779221	0.0454545	0.0844156	0.0779221	0.0649351	0.0584416	0.038961	0.0649351	0.0454545	0.00649351	0	0.012987	0.0194805	0.012987	0.0194805	0.00649351	0.00649351	0	0.012987	0	0	0	0.00649351	0	0	0	0.00649351
bj_2fps_epilsc_003_2 cells	0	0	0	0	0	0	0	0	0	0.0144928	0	0	0.00724638	0	0	0.0144928	0.0434783	0.0362319	0.0434783	0.0724638	0.0724638	0.0362319	0.0652174	0.0217391	0.101449	0.0362319	0.0144928	0.0289855	0.0507246	0.0289855	0.0362319	0.0217391	0.0289855	0.0289855	0.0144928	0.0144928	0.0144928	0.0144928	0.00724638	0	0.00724638	0.0144928	0.00724638	0	0.00724638	0	0	0	0
bj_2fps_epilsc_004_8cells	0	0	0	0	0.00724638	0	0	0	0.0144928	0.0507246	0.00724638	0.0217391	0	0.0144928	0	0.0144928	0.0144928	0.0507246	0.0724638	0.0434783	0.057971	0.0869565	0.0797101	0.0362319	0.0362319	0.057971	0.0144928	0.0434783	0.0289855	0.0217391	0.0217391	0.0144928	0.00724638	0.0144928	0	0	0.0144928	0.00724638	0.00724638	0	0	0	0.00724638	0	0	0	0.00724638	0	0
bj_2fps_epilsc_006_10cells	0	0	0	0	0	0	0	0	0.0119048	0.0119048	0	0.0357143	0.0119048	0.0119048	0	0.0119048	0.0119048	0.0119048	0.0119048	0.0119048	0.047619	0.0595238	0.0595238	0.0595238	0.0595238	0.0833333	0.047619	0.0238095	0.0238095	0.0238095	0.0238095	0.0595238	0.0238095	0.0119048	0.0119048	0.0119048	0.0119048	0.0357143	0	0	0	0.0119048	0.0119048	0.0119048	0	0	0	0	0
bj_h2b_2fps_epilcs_day1_001_14cells	0.517182	0	0	0.130584	0	0.00171821	0.0704467	0.00171821	0.0274914	0.00171821	0.00171821	0.0171821	0.00171821	0.0257732	0.00171821	0.00171821	0.0120275	0.00171821	0.0154639	0.00171821	0.00171821	0.00687285	0.00171821	0.00515464	0.00171821	0.00171821	0.0103093	0.00171821	0.00343643	0.00171821	0.00171821	0.00687285	0.00171821	0.00343643	0.00171821	0.00171821	0.00343643	0.00171821	0.00171821	0.00171821	0.00171821	0.00171821	0.00171821	0.00171821	0.00171821	0.00171821	0.00171821	0.00171821	0.00171821
bj_h2b_2fps_epilcs_day1_002_13cells	0	0.423611	0.0416667	0.0694444	0.0486111	0.0416667	0.0324074	0.0532407	0.037037	0.025463	0.025463	0.0393519	0.0208333	0.0138889	0.0185185	0.00925926	0.00694444	0.00462963	0.00925926	0.0162037	0	0	0.00231482	0.00231482	0.00231482	0.00231482	0	0	0.00462963	0	0	0	0	0.00231482	0.00231482	0	0	0	0	0.00231482	0.00231482	0	0.00462963	0	0	0.00231482	0.00462963	0.00231482	0
bj_h2b_2fps_epilcs_day1_003-22cells	0	0.195661	0.0161633	0.0229689	0.0131859	0.0144619	0.0204168	0.0280732	0.0225436	0.0255211	0.0259464	0.024245	0.0272225	0.0208422	0.0161633	0.0263718	0.0204168	0.0272225	0.0259464	0.0233943	0.0238197	0.0246704	0.0259464	0.0272225	0.0229689	0.0263718	0.0191408	0.0187154	0.0199915	0.0178647	0.0131859	0.0110591	0.0106338	0.0106338	0.0110591	0.00765632	0.00595491	0.00638026	0.00638026	0.00297746	0.00510421	0.00638026	0.00467886	0.00510421	0.00297746	0.00340281	0.000425351	0.00297746	0
bj_h2b_2fps_epilcs_day1_004_22cells	0	0.219955	0.0226757	0.0238095	0.0226757	0.0192744	0.0226757	0.0385488	0.0294785	0.031746	0.0453515	0.0408163	0.0340136	0.0272109	0.0340136	0.0294785	0.021542	0.0294785	0.0260771	0.0238095	0.037415	0.031746	0.0362812	0.0192744	0.0238095	0.00793651	0.0124717	0.0090703	0.0113379	0.00566893	0.00793651	0.00340136	0.00113379	0.00226757	0.00226757	0.00340136	0.00226757	0.00113379	0.00113379	0.00113379	0.00113379	0.00113379	0	0.00113379	0.00113379	0.00226757	0.00226757	0.00113379	0
bj_h2b_2fps_epilcs_day1_005_11cells	0	0.397043	0.0443506	0.0601901	0.0411827	0.0359029	0.0559662	0.062302	0.0644139	0.0496304	0.0263992	0.0147835	0.0126716	0.0116156	0.0190074	0.00844773	0.0126716	0.0158395	0.0158395	0.0105597	0.0031679	0.00527983	0.0063358	0.00422387	0.0063358	0.00105597	0.00105597	0	0.00105597	0.00105597	0.00211193	0	0.00105597	0	0	0	0	0	0	0	0	0	0.00211193	0	0	0	0	0	0
bj_h2b_2fps_epilcs_day1_006_14cells	0	0.200121	0.0325497	0.0337553	0.0331525	0.0373719	0.0433996	0.058469	0.0596745	0.0536468	0.045208	0.0427969	0.0440024	0.0313442	0.0277275	0.034358	0.0235081	0.0198915	0.018686	0.0216998	0.0204943	0.0144665	0.0162749	0.00843882	0.00843882	0.00783605	0.00301386	0.00301386	0.00482218	0.00241109	0.00180832	0.00180832	0.00180832	0	0	0.00120555	0	0.00120555	0.00241109	0.000602773	0.00120555	0.00120555	0.00120555	0.00120555	0.00120555	0.00241109	0.000602773	0.000602773	0.00120555
bj_h2b_2fps_epilcs_day1_008_22cells	0	0.0997442	0.016624	0.0255754	0.0319693	0.0217391	0.0294118	0.0370844	0.0524297	0.0294118	0.0319693	0.0460358	0.0294118	0.0242967	0.0332481	0.0370844	0.0179028	0.0306905	0.0230179	0.0294118	0.0242967	0.016624	0.0140665	0.0204604	0.0230179	0.0217391	0.011509	0.0191816	0.00895141	0.0153453	0.00767263	0.00511509	0.00767263	0.00255755	0.00511509	0.00383632	0.00383632	0.00383632	0.00383632	0.00383632	0.00255755	0.00383632	0.00255755	0.00127877	0.00255755	0.00255755	0.00383632	0.00127877	0.00255755
bj_h2b_2fps_epilcs_day1_009_13cells	0	0.0451011	0.0124417	0.0186625	0.0171073	0.0108865	0.0233281	0.0287714	0.0248834	0.0443235	0.0381026	0.0443235	0.0365474	0.0318818	0.0349922	0.0279938	0.0318818	0.0396579	0.0287714	0.037325	0.0427683	0.0388802	0.033437	0.0326594	0.033437	0.0318818	0.0342146	0.0217729	0.0217729	0.0209953	0.0124417	0.00855366	0.00544324	0.00933126	0.00388802	0.00388802	0.00622084	0.00699844	0.00311042	0.00311042	0.00388802	0.00311042	0.00311042	0.00544324	0.00233281	0.00311042	0.000777605	0.00388802	0.00155521
bj_h2b_2fps_epilcs_day1_011_13cells	0	0.0758242	0.0186813	0.0260073	0.0208791	0.0194139	0.0300366	0.047619	0.0677656	0.0578755	0.043956	0.0318681	0.0260073	0.0252747	0.0263736	0.0307692	0.040293	0.0472527	0.0457875	0.0421245	0.0315018	0.0274725	0.0216117	0.0190476	0.0135531	0.0208791	0.0106227	0.0124542	0.0113553	0.00659341	0.00622711	0.00732601	0.00659341	0.00586081	0.00549451	0.003663	0.0025641	0.0014652	0.0025641	0.0014652	0.0010989	0.0025641	0.0021978	0.0018315	0.0014652	0.0018315	0.0010989	0.0010989	0.0014652
BJ_2FPs_epiLCs_3days_001_8cells	0	0.0155096	0.00738552	0.0110783	0.0103397	0.00886263	0.00886263	0.0169867	0.0288035	0.0413589	0.0384047	0.0361891	0.0384047	0.0332349	0.0243722	0.0243722	0.0339734	0.042836	0.0420975	0.0413589	0.0376662	0.0450517	0.0443131	0.0302806	0.0273264	0.0265879	0.0251108	0.0199409	0.014771	0.0118168	0.0118168	0.0132939	0.00812408	0.00664697	0.00590842	0.00664697	0.00295421	0.00812408	0.00516987	0.00295421	0.00221566	0.00590842	0.00369276	0.00443131	0.00590842	0.00295421	0.00221566	0.00516987	0.00221566
BJ_2FPs_epiLCs_3days_002_9cells	0	0.0132231	0.00826446	0.00826446	0.00661157	0.00495868	0.0132231	0.0181818	0.0429752	0.0446281	0.0495868	0.0446281	0.0181818	0.0231405	0.0132231	0.0214876	0.0231405	0.0280992	0.046281	0.0363636	0.0429752	0.046281	0.0446281	0.0363636	0.0347107	0.031405	0.0181818	0.014876	0.0132231	0.014876	0.0165289	0.00991735	0.00826446	0.00495868	0.00826446	0.00826446	0.00165289	0.00330578	0.00165289	0.00330578	0.00330578	0.014876	0.00330578	0.00165289	0.00330578	0.00165289	0.00165289	0	0.00165289
BJ_2FPs_epiLCs_3days_003_8cells	0	0.0179445	0.00326264	0	0.00815661	0.00489396	0.00652528	0.00489396	0.0342577	0.0195759	0.0195759	0.0130506	0.0195759	0.0163132	0.0212072	0.0228385	0.0277325	0.0391517	0.0538336	0.0342577	0.045677	0.045677	0.0619902	0.0212072	0.050571	0.0228385	0.0212072	0.0244698	0.0114193	0.0179445	0.0146819	0.00978793	0.0130506	0.0179445	0.0130506	0.0163132	0.00326264	0.00815661	0.00815661	0.00815661	0.00489396	0.00326264	0.00163132	0.00163132	0.00489396	0.00489396	0.0130506	0	0.00489396
BJ_2FPs_epiLCs_3days_004_8cells	0	0.0488014	0.0111301	0.015839	0.0166952	0.015839	0.020976	0.0462329	0.0684932	0.0672089	0.0560788	0.0385274	0.03125	0.0291096	0.0231164	0.0252568	0.026113	0.0333904	0.0389555	0.0338185	0.0419521	0.0291096	0.0269692	0.0192637	0.0214041	0.0166952	0.015839	0.0132705	0.0119863	0.0111301	0.010274	0.00898973	0.0047089	0.00513699	0.00513699	0.00513699	0.00299658	0.00599315	0.00342466	0.00513699	0.00214041	0.00256849	0.00342466	0.000428082	0.00256849	0.00299658	0.000856164	0.00214041	0.000856164
BJ_2FPs_epiLCs_3days_005_5cells	0	0.00293686	0.00293686	0.00146843	0.00146843	0.00146843	0.00146843	0.010279	0.0146843	0.0132159	0.00881057	0.0132159	0.00881057	0.0234949	0.0146843	0.0176211	0.0220264	0.0234949	0.0279001	0.0425844	0.0425844	0.0220264	0.0425844	0.0190896	0.0279001	0.0323054	0.0293686	0.0352423	0.0161527	0.0220264	0.0176211	0.020558	0.0220264	0.010279	0.0190896	0.00881057	0.00734214	0.010279	0.010279	0.010279	0.00440529	0.00734214	0.0117474	0.00734214	0.00440529	0.00587371	0.010279	0.00146843	0.00440529
BJ_2FPs_epiLCs_3days_006_10cells	0	0.0274678	0.0111588	0.0137339	0.0103004	0.00686695	0.0137339	0.039485	0.0463519	0.0412017	0.0420601	0.0369099	0.0300429	0.023176	0.0154506	0.023176	0.0248927	0.0454936	0.0300429	0.0472103	0.0437768	0.0515021	0.0429185	0.0274678	0.0334764	0.0214592	0.0145923	0.0180258	0.016309	0.0145923	0.0111588	0.00944206	0.00515021	0.0103004	0.00515021	0.00515021	0.00600858	0.00600858	0.00343348	0.00515021	0.00171674	0.00429184	0.00171674	0.00429184	0.00171674	0.000858369	0	0.00429184	0.00429184
BJ_2FPs_epiLCs_3days_007_7cells	0	0.00925926	0.00192901	0.00424383	0.00617284	0.00694444	0.00925926	0.0169753	0.0181327	0.023534	0.0366512	0.023534	0.0270062	0.0204475	0.0216049	0.027392	0.0300926	0.0300926	0.035108	0.0420525	0.0408951	0.0381944	0.0439815	0.0250772	0.03125	0.0316358	0.029321	0.0262346	0.023534	0.0181327	0.0177469	0.00964506	0.0177469	0.0123457	0.0142747	0.00694444	0.00848765	0.00578704	0.00578704	0.00694444	0.00655864	0.00424383	0.00578704	0.00385803	0.00655864	0.00424383	0.00771605	0.00424383	0.00462963
BJ_2FPs_epiLCs_3days_008_6cells	0	0.0149007	0.00413907	0.0057947	0.00413907	0.00413907	0.0124172	0.0273179	0.0256623	0.0422185	0.0289735	0.0289735	0.022351	0.0190397	0.0215232	0.0256623	0.0264901	0.0488411	0.0471854	0.0554636	0.044702	0.0629139	0.0331126	0.0422185	0.0198676	0.0306291	0.0173841	0.0157285	0.0124172	0.0190397	0.0107616	0.0115894	0.00662252	0.0057947	0.00496689	0.00248344	0.0149007	0.00413907	0.00745033	0.000827815	0.00413907	0.00165563	0.00413907	0.00165563	0.00413907	0.00248344	0.00331126	0.00413907	0.00331126
BJ_2FPs_epiLCs_3days_003_10cells	0	0.266129	0.0483871	0.0483871	0.0241935	0.0241935	0.00806452	0.0564516	0.00806452	0.00806452	0.0241935	0.0483871	0.0322581	0.0241935	0.0403226	0	0.0241935	0	0.00806452	0	0	0.00806452	0	0.00806452	0	0.00806452	0	0	0	0	0	0	0.00806452	0	0	0	0	0	0	0	0	0	0	0.016129	0	0	0	0.00806452	0
BJ_2FPs_epiLCs_3days_004_10cells	0	0.157718	0.0302013	0.0587248	0.033557	0.0285235	0.0402685	0.0503356	0.0889262	0.0788591	0.0503356	0.045302	0.0268456	0.0234899	0.0268456	0.011745	0.0268456	0.0436242	0.033557	0.0234899	0.0151007	0.011745	0.0167785	0.011745	0.00335571	0.011745	0.00335571	0.00838926	0.00335571	0.00167785	0.00503356	0.00335571	0.00167785	0.00167785	0.00167785	0.00167785	0	0.00167785	0	0	0	0.00167785	0.00167785	0	0	0	0.00167785	0	0
BJ_2FPs_epiLCs_3days_005_11cells	0	0.1569	0.0340265	0.0491493	0.0491493	0.0340265	0.0434783	0.0642722	0.0784499	0.0756144	0.0463138	0.0387524	0.0311909	0.0245747	0.0179584	0.0274102	0.0236295	0.0170132	0.0198488	0.0132325	0.0217391	0.0122873	0.0132325	0.00283554	0.010397	0.00567108	0.00661626	0.00378072	0.0094518	0.0047259	0.00378072	0.00283554	0.00189036	0.00189036	0.00378072	0.00094518	0.00378072	0.00283554	0.00189036	0	0	0.00094518	0.00189036	0.00094518	0.00094518	0	0.00094518	0.00094518	0.00189036
E.FRET	0	0.4	0.8	1.2	1.60000	2.00000	2.40000	2.80000	3.20000	3.60000	4	4.40000	4.80000	5.20000	5.60000	6.00000	6.40000	6.80000	7.20000	7.60000	8	8.40000	8.80000	9.20000	9.60000	10.00000	10.40000	10.80000	11.20000	11.60000	12	12.40000	12.80000	13.20000	13.60000	14.00000	14.40000	14.80000	15.20000	15.60000	16	16.40000	16.80000	17.20000	17.60000	18.00000	18.40000	18.80000	19.20000
mean	0.0206873	0.095514	0.0162284	0.0251073	0.0162718	0.0137261	0.0217641	0.0290443	0.0346767	0.035587	0.029463	0.0313417	0.0265477	0.0224735	0.0208665	0.0244761	0.0226025	0.0304647	0.0328406	0.0332293	0.0314303	0.0332052	0.0339442	0.0233238	0.0278537	0.0246491	0.0169942	0.016824	0.0144982	0.0138834	0.0119897	0.00983201	0.0077371	0.0072699	0.00636143	0.00508507	0.00544148	0.00571966	0.00357539	0.00239656	0.0027452	0.00372473	0.00350482	0.00287942	0.00246288	0.00182284	0.00257229	0.00181904	0.00172569
[truncated: 52 more columns]
